# Supplementary material for: Transcriptional Analysis of the Pre-Erythrocytic Stages of the Rodent Malaria Parasite, Plasmodium yoelii
Source: PLoS One. 2010 Apr 21;5(4):e10267. doi: 10.1371/journal.pone.0010267 (PMC2858153; doi:10.1371/journal.pone.0010267)
Supplement: Table S1 — List of Genes Differeitally Expressed During the Pre-Erythrocytic Stage Relative to the Mixed Blood Stages. (0.35 MB XLS) [file pone.0010267.s002.xls]

## Sheet: Sheet1
Table S1. List of Genes Differeitally Expressed During the Pre-Erythrocytic Stage Relative to the Mixed Blood Stages.
Gene ID1	Description2	RAS-RE3	RAS-FC4	q-value(%)5	wtSPZ-RE3	wtSPZ-FC4	q-value(%)5	24hrLS-RE3	24hrLS-FC4	q-value(%)5	48hrLs-RE3	48hrLS-FC4	q-value(%)5	Functional Groups6	Cluster7	Common8
PY00020	hypothetical protein	3.17035	3.06898	0	3.08317	3.75796	0	4.38577	4.46019	0				h	T
PY00023	hypothetical protein	1.8033	3.53783	0.0471309										h	K			1: Gene ID from PlasmoDB.org
PY00037	RNA helicase				2.65383	1.72288	0	2.9474	7.36264	0	3.1403	10.9579	0	P	I	x		2: Annotated function of protein encoded by each P. yoelii gene
PY00040	hypothetical protein	2.24064	1.95313	0										h	M			3: Relative Expression[d(i)] calculated as described in ref2 12-14, briefly:
PY00060	hypothetical protein	1.98184	1.91733	0.0365748	4.52465	2.0553	0	4.42576	3.89161	0	2.42615	2.73848	0	h	T	x
PY00061	calcium/proton exchanger, putative	2.89397	4.0006	0	5.27371	5.46893	0							tr	J
PY00062	hypothetical protein	2.1357	2.1157	0.0365748										h	M
PY00070	hypothetical protein	2.17154	3.43691	0	5.33818	2.62733	0							h	I
PY00074	reticulocyte binding protein analog										2.05194	9.82844	0	i	U
PY00078	dynein beta chain, ciliary	2.34666	2.19041	0										m	M
PY00088	hypothetical protein	1.94073	1.59594	0.0365748	3.38843	2.19434	0							h	M
PY00130	heat shock 90 kDa protein homolog	-3.23617	0.504975	0	-4.36242	0.456905	0	-2.95301	0.302755	0				pf	E
PY00138	hypothetical protein	1.80824	1.95305	0.0471309										h	M
PY00149	cytochrome c oxidase subunit I-related	-1.50504	0.662099	0.398782	-3.94808	0.54652	0							e	D
PY00150	cysteine repeat modular protein 4 PbCRM4	4.05818	3.25519	0	4.07471	5.53243	0	4.68619	3.82398	0				o	T
PY00153	hypothetical protein	2.48753	2.31331	0										h	M
PY00182	hypothetical protein	1.96657	1.42205	0.0365748	4.25502	2.60963	0							h	M
PY00183	Ubiquitin family, putative	1.85784	1.6358	0.0471309										pd	M
PY00194	hypothetical protein							5.06861	4.49626	0				h	N
PY00204	hypothetical protein	3.77343	26.0573	0	8.73959	29.841	0							h	F
PY00206	phosphoenolpyruvate carboxylase				2.82216	1.75314	0							g	L
PY00207	ABC transporter-like protein	1.80128	1.90086	0.0471309							2.24755	11.4679	0	tr	I	x
PY00223	glutaredoxin-related protein	2.00429	1.94948	0.0365748										a	M
PY00234	hypothetical protein	4.72802	3.66419	0	3.56679	4.55379	0							h	J
PY00240	FHA domain, putative	2.65686	2.64465	0	4.8732	3.23042	0							o	L
PY00245	multidrug resistance protein	1.97378	1.96895	0.0365748										r	M
PY00247	ERYTHROCYTE MEMBRANE PROTEIN PFEMP3	2.11315	2.10061	0.0365748	4.07964	2.11878	0							cs	M
PY00248	Rpn2 gene product-related				-1.31251	0.621409	0.650652	3.0257	2.87875	0				o	G
PY00261	hypothetical protein	1.98191	3.54551	0.0365748				3.70921	3.25576	0				h	I
PY00266	Streptococcus pyogenes AMV258							5.24205	4.0829	0				o	W
PY00268	hypothetical protein - pyst-a	2.1007	2.09358	0.0365748										av	C
PY00274	hypothetical protein	-1.64458	0.600571	0.208101										h	D
PY00317	hypothetical protein	2.16663	2.1189	0										h	M
PY00319	aconitate hydratase 1	2.48108	3.39868	0	3.67021	3.85741	0							g	K			4:FC-Fold change calculated as ratio of pre-erythrocytic sample expression /blood stage expression
PY00323	hypothetical protein	2.08596	2.16888	0.0365748	3.35737	2.42083	0							h	M			5:q-value is a statisitic similar to a p-value that measures how significantly the gene is differentially expressed
PY00326	DEAD/DEAH box helicase, putative	-2.31198	0.477813	0.0765799	-1.87516	0.338114	0.063399							o	D			6: Functioanl group assigned as decribed in text,
PY00333	hypothetical protein	1.79711	1.86119	0.0471309										h	M
PY00345	unconventional myosin PfM-B-related				2.65053	1.73241	0							m	K
PY00349	adi-related	1.97034	2.08704	0.0365748										o	M
PY00354	hypothetical protein				2.94341	1.99894	0							h	M
PY00357	hypothetical protein							3.78225	4.67206	0				h	I
PY00360	SART-1 family	1.81562	2.0915	0.0471309										o	M
PY00362	translation elongation factor EF-1, subunit alpha	-3.96914	0.305526	0	-9.40479	0.276656	0	-4.50905	0.374118	0				p	A
PY00372	hypothetical protein	2.21702	2.06883	0	3.37469	2.3764	0							h	L
PY00386	CCAAT-box DNA binding protein subunit B	1.93517	1.93313	0.0365748										t	M
PY00409	myosin A tail domain interacting protein MTIP	-1.06954	0.715149	1.32317	-1.62863	0.779422	0.149698							m	E			7: Cluster each gene grouped to by hierarchial cluster analysis, see text
PY00410	hypothetical protein	2.49406	2.13382	0	3.96954	2.21573	0							h	L			8: X indicated gene differentially expressed throughout the pre-erythrocytic stage relative to the mixed blood stages
PY00411	hypothetical protein	2.60169	2.0782	0				3.32628	5.00632	0				h	O
PY00414	thioredoxin peroxidase 1	-2.68512	0.640939	0.0623344	-1.953	0.44415	0.0381962							a	D
PY00415	hypothetical protein	1.99907	1.88073	0.0365748	3.25599	1.9909	0	5.45482	6.14566	0	2.11795	3.71929	0	h	S	x
PY00419	hypothetical protein	2.08401	2.05944	0.0365748										h	M
PY00423	Bromodomain, putative	1.96631	2.02281	0.0365748										d	M
PY00424	nuclear transport factor 2	-2.67539	0.420827	0.0623344	-3.44732	0.368419	0							tr	E
PY00427	3'-nucleotidase/nuclease	-4.40627	0.265513	0				-4.84485	0.378383	0				n	C
PY00432	N-acetylglucosamine-1-phosphate transferase				3.25555	1.69623	0	3.04872	2.47243	0				mp	I
PY00436	histone H2A variant	-3.86482	0.250844	0	-4.59499	0.211218	0	-3.32999	0.45888	0				d	E
PY00437	hypothetical protein	-3.09183	0.318649	0	-2.46628	0.268905	0							h	E
PY00440	hypothetical protein													h	M
PY00443	hypothetical protein				3.04852	1.74464	0							h	I
PY00444	hypothetical protein							4.56856	3.66021	0				h	H
PY00445	hypothetical protein	3.87537	2.3522	0	3.3639	2.7191	0							h	K
PY00446	Polyprenyl synthetase, putative	1.87044	2.34908	0.0365748										o	M
PY00447	repeat organellar protein-related													o	M
PY00450	hypothetical protein	1.89218	2.00498	0.0365748										h	M
PY00451	Glycoprotease family, putative	2.0958	1.94153	0.0365748	3.52832	1.95793	0	3.53688	4.50664	0				o	I
PY00453	hypothetical protein	5.38442	3.7648	0	4.35387	4.40836	0							h	J
PY00454	MAC/Perforin domain, putative	3.59168	2.67322	0	4.61805	4.00259	0							i	J
PY00455	hypothetical protein	3.17235	9.8847	0	5.22609	15.4471	0							h	J
PY00479	TERT gene, putative	3.38643	2.794	0	3.77846	3.7646	0							d	K
PY00484	putative yir4 protein							5.17525	4.34857	0				av	G
PY00495	putative yir3 protein							3.32283	7.34068	0	3.7423	10.5823	0	av	H
PY00496	histone 3	-2.23372	0.518444	0.0765799										d	D
PY00507	hypothetical protein	-1.7216	0.651066	0.208101	-1.20484	0.591153	0.772649							h	E
PY00508	hypothetical protein							4.64413	5.7355	0	1.8866	14.7501	0	h	U
PY00509	hypothetical protein	2.96001	1.57453	0	4.47441	2.17991	0							h	M
PY00519	hypothetical protein	3.43001	2.53586	0	4.85584	3.51963	0							h	J
PY00520	Homo sapiens KIAA0946 protein	2.69812	2.31798	0										o	M
PY00530	hypothetical protein	1.95132	2.2844	0.0365748	4.02615	2.3258	0							h	I
PY00543	phosphoglycerate mutase family, putative							2.93631	2.17521	0				g	G
PY00556	hypothetical protein							5.18127	4.62686	0				h	H
PY00560	hypothetical protein				3.31631	2.05263	0	4.99429	5.01156	0				h	S
PY00563	hypothetical protein	1.8691	1.95084	0.0365748				6.26073	8.76536	0				h	S
PY00566	small heat shock protein	4.14427	2.88235	0	5.11074	3.88152	0							pf	J
PY00567	hypothetical protein	2.45988	1.75894	0	3.50493	2.22492	0							h	L
PY00572	putative WD-40 repeat protein							3.66623	5.70084	0	1.91085	1.76279	0	o	U
PY00588	hypothetical protein	2.90684	2.24794	0	3.93448	2.21821	0							h	K
PY00594	hypothetical protein	2.25635	2.01217	0	5.81082	2.32664	0							h	F
PY00602	dynein intermediate chain 2, cytosolic	2.02583	2.01629	0.0365748										m	M
PY00604	roadblock	3.05515	4.12196	0	7.07981	5.25886	0							m	F
PY00614	hypothetical protein							5.19058	4.36215	0	2.28406	2.50008	0	h	W
PY00622	rhoptry associated protein 1	-4.78479	0.308565	0	-3.01951	0.208918	0							i	D
PY00632	hypothetical protein							4.97064	3.53923	0				h	W
PY00638	protein disulfide isomerase	-3.21408	0.27459	0	-2.23269	0.242822	0.0129592							pf	E
PY00640	hypothetical protein										2.037	8.76824	0	h	I
PY00645	hypothetical protein	1.87776	2.02737	0.0365748	3.27868	2.30274	0							h	M
PY00648	similar nucleotide excision repair proteins-related	2.19691	1.83666	0	2.81259	1.97829	0							drp	I
PY00659	Ribosomal protein L10, putative	-3.76455	0.365867	0	-9.79269	0.33415	0							p	A
PY00669	serine hydroxymethyltransferase, mitochondrial precursor							4.72759	3.24372	0	-3.61688	0.196924	0	n	H	x
PY00692	hypothetical protein	2.14429	1.7447	0.0365748										h	M
PY00695	Homo sapiens CDA08-related							6.57259	4.76807	0				im	V
PY00709	hypothetical protein	3.617	2.72121	0	4.9604	5.15701	0							h	J
PY00713	hypothetical protein							6.16974	5.28043	0				h	V
PY00722	hypothetical protein	1.91113	1.97898	0.0365748										h	M
PY00724	hypothetical protein							6.91275	8.26638	0				h	N
PY00729	Rhomboid family, putative	2.44753	2.20445	0	3.4022	1.90291	0							o	K
PY00734	hypothetical protein	1.80278	1.86353	0.0471309										h	M
PY00771	hypothetical protein	-1.47429	0.648725	0.398782	-5.2526	0.527704	0	-1.0737	0.69125	0.790193				h	B
PY00775	cytochrome c oxidase subunit 1	-1.7572	0.717454	0.208101	-1.30213	0.627379	0.650652							e	B
PY00780	Cytochrome b, putative	2.22791	2.061	0				4.53383	5.14977	0	2.27042	11.0637	0	e	D
PY00781	peptidyl-prolyl cis-trans isomerase, cyclophilin-type	-1.40599	0.693607	0.529013	-4.26108	0.55187	0							pf	B
PY00788	hypothetical protein							3.43037	4.84866	0				h	H
PY00798	hypothetical protein	2.63086	2.18224	0	4.37758	2.54374	0	7.84502	5.00516	0				h	N
PY00800	hypothetical protein				-2.39905	0.261293	0	-2.53797	0.62844	0				h	E
PY00801	hypothetical protein	2.36058	1.88549	0										h	M
PY00804	similar to cactin-related	1.98954	1.61398	0.0365748	3.83685	1.6608	0	4.03508	3.11982	0	1.90232	6.96523	0	cd	T	x
PY00818	Choline/ethanolamine kinase, putative	2.39232	2.2831	0										mp	M
PY00861	unnamed protein product	2.27565	2.76649	0	2.81278	2.23578	0							h	I
PY00888	hypothetical protein	1.85125	2.30504	0.0471309	4.02022	2.32212	0	6.12494	3.88171	0				h	S
PY00890	hypothetical protein	3.11276	2.15519	0	3.95378	2.64025	0							h	M
PY00895	hypothetical protein	2.49935	2.02605	0	3.57558	2.08382	0							h	L
PY00899	putative sugar transporter	-1.41832	0.686193	0.529013	-1.75898	0.673471	0.063399							tr	E
PY00912	CCAAT-box DNA binding protein subunit B	2.36834	1.90332	0	2.94668	2.26443	0							t	K
PY00913	CCAAT-box DNA binding protein subunit B	2.38264	5.22229	0										t	I
PY00930	hypothetical protein	3.96118	4.92897	0	8.69645	8.49429	0							h	F
PY00931	hypothetical protein	1.91457	1.53806	0.0365748										h	K
PY00938	hypothetical protein	2.00952	1.90236	0.0365748				3.44978	4.57493	0	2.43108	4.40278	0	h	I	x
PY00939	hypothetical protein										1.92965	4.61715	0	h	H
PY00943	ribosomal protein S10	-4.70048	0.252846	0	-3.01545	0.243761	0							p	C
PY00949	hypothetical protein							5.10284	5.35539	0				h	S
PY00960	tetracycline resistance protein tetm from transposon tn1545	2.66494	1.97369	0	4.60291	2.13541	0	5.91907	8.43674	0	2.75859	12.8262	0	r	Q	x
PY00964	hypothetical protein										2.3014	7.71612	0	h	U
PY00965	hypothetical protein							5.12541	10.2651	0	2.56793	5.30019	0	h	N
PY00966	hypothetical protein	1.89476	2.2869	0.0365748	3.50862	2.30751	0							h	T
PY00972	kinesin-related protein	2.46168	1.82335	0										m	M
PY00973	RNA recognition motif, putative							6.42996	5.35807	0	2.0083	8.7995	0	o	X
PY00974	heat shock 90 kDa protein homolog	-2.82951	0.491492	0.0471309	-3.76442	0.457902	0							pf	E
PY00975	Arabidopsis thaliana At5g06660/F15M7_19, putative							3.05951	2.6822	0	-2.70243	0.195539	0.0272213	h	G	x
PY00983	translation initiation factor eIF-5A	-2.99444	0.299924	0.0365748										p	B
PY00985	hypothetical protein	2.31644	3.47236	0	-5.28585	0.263673	0							h	K
PY00992	hypothetical protein							4.91972	5.17449	0				h	U
PY01017	latency associated antigen-related	-5.11409	0.201639	0	-3.87369	0.200509	0	-4.45354	0.380342	0				o	C
PY01020	Drosophila melanogaster CG15040 gene product										2.12439	16.5697	0	o	H
PY01024	CCAAT-box DNA binding protein subunit B	-2.08498	0.594355	0.0905797	-4.68004	0.473015	0							t	B
PY01039	myosin PfM-C-related	2.65951	1.89745	0	3.00132	2.10038	0	5.74593	9.64746	0	4.09473	9.89819	0	m	R	x
PY01087	hypothetical protein	1.98115	2.55497	0.0365748	3.69122	2.82411	0	3.66061	3.57501	0				h	I
PY01093	hypothetical protein	1.9492	1.63373	0.0365748	5.82068	1.78906	0	3.14097	2.38395	0				h	O
PY01115	DNA-directed RNA polymerase, beta subunit	1.96423	2.14915	0.0365748	3.46558	2.23151	0	4.24065	6.43255	0	1.98708	14.6262	0	t	T	x
PY01118	hypothetical protein										2.0275	8.38488	0	h	U
PY01120	Arabidopsis thaliana BRAHMA ortholog-related	2.08442	1.94479	0.0365748	3.86586	2.19527	0	4.29021	7.76882	0	2.16058	4.30267	0	t	T	x
PY01122	XPG I-region, putative	2.2442	2.55461	0	3.64442	3.27113	0							drp	K
PY01125	hypothetical protein	2.84579	2.55881	0	2.81374	3.23975	0							h	M
PY01126	hypothetical protein	2.68221	6.12427	0	3.34749	7.78045	0							h	K
PY01133	hypothetical protein	2.0212	2.07029	0.0365748										h	M
PY01138	Plasmodium falciparum CG7	2.96445	3.748	0	4.12783	4.73559	0							o	K
PY01143	GAF domain protein							5.78511	5.88487	0	3.50351	4.89973	0	s	W
PY01145	hypothetical protein	-4.27892	0.185492	0	-11.1144	0.168507	0	-3.81751	0.309991	0				h	A
PY01152	Ribosomal protein L32	-3.7729	0.329298	0	-3.49018	0.290688	0							p	C
PY01155	tubulin alpha chain	-5.37036	0.291123	0										cs	B
PY01158	protein factor associated with neutral-sphingomyelinase activation				7.34561	3.21604	0				2.33737	6.6414	0	o	F
PY01172	Arabidopsis thaliana K1F13.3	2.7415	2.87301	0	3.65627	1.88073	0	3.43154	3.81243	0	2.01765	2.38022	0	h	H	x
PY01195	hypothetical protein	2.34196	2.52111	0	4.01092	3.29562	0							h	L
PY01199	Drosophila melanogaster CG12379 gene product	1.92508	1.80124	0.0365748										o	K
PY01207	hypothetical protein	2.05276	1.91226	0.0365748	2.89704	2.37699	0							h	M
PY01209	translation initiation factor SUI1	-1.04494	0.781667	1.45473										p	E
PY01210	hypothetical protein				-1.6353	0.705486	0.149698							h	D
PY01212	Drosophila melanogaster GH09638p	1.93651	2.45523	0.0365748	2.70232	2.49816	0							o	I
PY01213	C2 domain, putative				4.35293	2.07331	0							o	P
PY01214	Glucose inhibited division protein A	2.67407	2.11052	0	2.79042	2.43292	0							o	K
PY01222	subtilisin-like protease 2							9.41143	4.16609	0				o	X
PY01226	hypothetical protein							5.52436	6.41229	0				h	W
PY01231	SNF2 family N-terminal domain, putative							4.19777	5.21498	0	2.13148	9.55958	0	o	U
PY01235	hypothetical protein							6.17032	5.96704	0	2.53501	4.08068	0	h	X
PY01242	Ubiquitin carboxyl-terminal hydrolase family 2, putative	1.90667	1.56043	0.0365748	3.86765	1.70073	0	5.28866	5.06649	0	3.08226	2.99938	0	pd	T	x
PY01247	DEAD/DEAH box helicase, putative	2.56168	1.86004	0	3.78495	1.94872	0							o	I
PY01251	VPS45-like protein							4.04409	3.89302	0				pt	U
PY01263	hypothetical protein	2.08679	2.23381	0.0365748										h	M
PY01313	hypothetical protein - pyst-a							4.37354	4.44335	0				av	H
PY01315	hypothetical protein				3.40431	2.0269	0							h	I
PY01321	pyrophosphate-dependent phosphofructokinase	-2.2324	0.554307	0.0765799	-1.4566	0.477022	0.358871							g	D
PY01334	putative yir3 protein - set A							5.48296	4.43662	0	2.33978	2.78931	0	av	X
PY01347	hypothetical protein	3.44421	2.22705	0										h	F
PY01352	Plasmodium vivax PV1H14085_P	2.28692	1.80428	0	2.93328	1.84667	0							o	M
PY01364	Rhomboid family, putative	2.21132	2.57349	0	3.5651	2.71214	0							o	I
PY01394	putative yir2 protein - set A	2.4303	4.4386	0	4.17625	5.61171	0							av	M
PY01395	hypothetical protein	-4.26778	0.232629	0	-2.59885	0.211759	0	-3.77372	0.506582	0				h	C
PY01402	hypothetical protein	2.00866	2.01805	0.0365748										h	M
PY01408	hypothetical protein				3.42824	1.63617	0	6.426	5.42536	0	2.08242	13.4639	0	h	S	x
PY01410	hypothetical protein	2.1847	1.75469	0										h	M
PY01412	ERYTHROCYTE MEMBRANE PROTEIN PFEMP3	2.22738	1.76672	0										cs	M
PY01428	unknown protein	2.54948	2.24503	0	7.15601	2.72321	0							h	F
PY01431	Tamegoloh, putative				3.14664	1.68693	0							o	L
PY01438	DNA mismatch repair protein, C-terminal domain, putative				2.77528	1.60955	0	3.35112	3.48109	0				drp	K	x
PY01444	hypothetical protein							4.37802	5.17702	0				h	U
PY01447	Drosophila melanogaster BcDNA.GH06032										2.00895	7.27877	0	o	U
PY01451	hypothetical protein							3.55155	3.20847	0				h	G
PY01467	Drosophila melanogaster CG2246 gene product, putative				4.02732	2.02103	0	4.65319	4.78969	0				o	W
PY01473	unknown protein, putative	2.84499	2.79376	0										h	M
PY01474	hypothetical protein	3.25551	2.35959	0	5.90493	2.38998	0							h	J
PY01476	hypothetical protein				4.15147	1.95781	0	4.80365	6.25438	0	2.23274	14.2084	0	h	T	x
PY01494	hypothetical protein	2.29848	3.55479	0	2.78284	3.83601	0							h	I
PY01498	hypothetical protein	1.97657	1.94324	0.0365748	4.17266	2.08758	0	6.1284	8.37073	0	1.92972	17.7841	0	h	S	x
PY01501	hypothetical protein							3.21153	6.89322	0				h	U
PY01504	hypothetical protein	3.31719	2.05994	0	3.9386	2.02487	0							h	L
PY01511	aspartyl-tRNA synthetase, putative							4.68759	5.6395	0	2.78565	10.2445	0	p	H	x
PY01520	strong similarity to unknown protein-related	2.57248	2.50676	0	9.8305	3.33171	0							h	F
PY01521	hypothetical protein	2.60626	2.60692	0	8.26255	2.96223	0							h	F
PY01538	hypothetical protein	2.67129	2.36673	0	3.19425	2.50991	0				1.9139	12.5165	0	h	K	x
PY01541	hypothetical protein - pyst-a	1.92705	2.75984	0.0365748	2.80624	3.18788	0							av	W
PY01548	N-myristoyltransferase	1.84673	1.62182	0.0471309										o	K
PY01549	arabinogalactan protein	2.77687	3.77638	0	4.29054	5.7002	0							o	L
PY01586	beta-hydroxyacyl-ACP dehydratase precursor							5.43989	11.1806	0				fm	W
PY01587	ribosomal protein L6, putative	-2.15526	0.612127	0.0905797	-1.99985	0.420828	0.0256227							p	D
PY01595	dentin phosphoryn - yir - set A	2.62193	3.24923	0	4.27262	3.86709	0							av	M
PY01606	gamma-glutamylcysteine synthetase-related							5.31626	5.33488	0				a	W
PY01615	hypothetical protein	3.6714	1.82641	0	8.55595	2.20053	0	2.94012	3.32139	0	4.10744	3.89636	0	h	F	x
PY01627	hypothetical protein							4.07817	2.36795	0				h	G
PY01634	hypothetical protein	2.72454	4.00825	0	3.47633	4.42465	0							h	I
PY01635	40s ribosomal protein s14 (fragment). [common tobacco]-related	-5.37833	0.336286	0	-4.25027	0.323586	0	-3.07714	0.500844	0				p	C
PY01636	ribosomal protein S11, putative	-4.8001	0.295123	0	-3.0625	0.284611	0	-3.20076	0.501186	0				p	E
PY01659	splicing factor, arginine/serine-rich 4	-1.04346	0.821266	1.45473										t	D
PY01660	probable citrate synthase, mitochondrial precursor	2.57524	2.5725	0	3.9961	2.94116	0							g	I
PY01663	M83163 circumsporozoite protein-related	2.69892	4.78845	0										sp	L	x
PY01666	hypothetical protein	2.51286	3.48042	0										h	M
PY01669	hypothetical protein							3.59289	3.46064	0	3.58437	5.40319	0	h	G
PY01676	hypothetical protein				2.90148	1.80443	0	3.56854	3.93569	0	2.01651	8.89654	0	h	I	x
PY01682	Ribosomal protein S8e, putative	-4.00555	0.272628	0	-2.68881	0.235702	0							p	C
PY01690	hypothetical protein	1.83384	1.82569	0.0471309	2.67673	2.13236	0	3.64871	4.51137	0	3.27124	5.21033	0	h	T	x
PY01711	hypothetical protein							3.72754	5.84933	0	1.92639	11.2861	0	h	U
PY01716	hypothetical protein							5.02352	7.35344	0				h	R
PY01755	hypothetical protein							3.37725	3.37409	0	1.95315	5.50407	0	h	G
PY01757	Drosophila melanogaster LP01394p	2.48472	3.66181	0	3.32891	4.89515	0							o	K
PY01765	zinc finger protein-related													o	G
PY01770	hypothetical protein				-2.77486	0.684643	0							h	M
PY01798	high molecular weight rhoptry protein 3-related	-4.53064	0.16927	0	-2.74131	0.160154	0							i	C
PY01802	hypothetical protein				3.1442	2.04105	0	4.52253	6.5306	0	2.32906	4.42296	0	h	T	x
PY01805	Arabidopsis thaliana T10O24.21-related	3.41336	1.97656	0										h	M
PY01808	hypothetical protein							4.29211	3.14063	0				h	U
PY01814	hypothetical protein	2.50645	2.14203	0	5.79226	2.66417	0	6.43682	4.75061	0				h	N
PY01829	cGMP phosphodiesterase A4				3.95798	2.67044	0							s	T
PY01830	similar to delta-tubulin-related	1.98269	2.0688	0.0365748	3.51334	2.08784	0							cs	M
PY01841	14-3-3 protein	-3.63958	0.345763	0										s	B
PY01844	maebl	2.79774	5.68028	0	3.78386	6.89393	0							i	K
PY01854	putative clathrin heavy chain							6.6057	7.93381	0				pt	X
PY01869	homeobox-containing protein	4.02452	2.37237	0	3.89473	2.74686	0							cd	J
PY01876	rhoGAP protein	3.43265	2.69	0	3.64267	3.37587	0							s	J
PY01878	hypothetical protein							3.51336	3.16438	0	1.99414	4.67671	0	h	G
PY01897	hypothetical protein	2.81892	2.24077	0										h	M
PY01902	DEAD/DEAH box helicase, putative				2.74293	2.19946	0				1.96293	17.6808	0	o	X
PY01913	hypothetical protein							4.65807	7.34613	0	3.33681	7.42136	0	h	U
PY01918	hypothetical protein	1.81571	2.01042	0.0471309	3.27668	2.49443	0							h	I
PY01936	hypothetical protein							4.59714	3.35447	0	3.20986	3.59539	0	h	V
PY01944	TPR Domain, putative	2.43231	1.88237	0										o	I
PY01946	Krox-like protein				2.83914	1.90631	0	4.64137	4.35895	0	2.13254	2.87287	0	t	S
PY01953	Homo sapiens dJ846D11.1, putative	3.23517	2.50049	0	2.95893	2.96206	0							o	I
PY01956	hypothetical protein										2.82898	8.33681	0	h	I
PY01959	hypothetical protein	1.96446	1.71958	0.0365748	2.83268	1.99506	0	4.63807	7.18499	0	2.55792	13.07	0	h	S	x
PY01982	mature-parasite-infected erythrocyte surface antigen, putative	1.99577	1.75829	0.0365748										sp	M
PY01984	hypothetical protein	4.54793	4.23774	0	6.76056	5.81379	0							h	F
PY01988	hypothetical protein	2.56585	1.68416	0	4.49042	1.67597	0	4.22748	2.85178	0				h	P
PY01996	hypothetical protein	2.06273	1.70274	0.0365748	3.0496	1.69196	0							h	M
PY02003	hypothetical protein	2.15287	2.08452	0				4.38171	5.66826	0				h	T
PY02049	maebl	3.18733	5.33088	0	3.21275	7.56063	0							i	I
PY02054	hypothetical protein										1.96159	12.708	0	h	U
PY02055	hypothetical protein				2.98593	2.3605	0	4.21168	3.68081	0				h	I
PY02063	Papain family cysteine protease, putative	3.07475	4.22576	0	3.96329	5.07606	0							o	N
PY02065	hypothetical protein							4.52406	3.91718	0	3.19615	4.2529	0	h	H	x
PY02070	adrenodoxin reductase	3.89817	3.76674	0	4.83758	5.49225	0							o	J
PY02084	putative oxoglutarate/malate translocator protein							4.15281	4.47007	0				tr	I
PY02090	hypothetical protein							4.60972	5.0286	0				h	G
PY02115	hypothetical protein				3.58957	2.05409	0	6.01438	7.08709	0	3.11095	3.71392	0	h	S	x
PY02121	hypothetical protein	2.12574	1.97291	0.0365748										h	M
PY02141	hypothetical protein	-3.68799	0.26558	0	-3.22212	0.222831	0							h	E
PY02147	Meloidogyne incognita COL-1-related	-6.91139	0.179519	0	-4.4398	0.162008	0	-2.73356	0.705655	0				o	C
PY02148	merozoite surface protein 7 precursor	-5.7778	0.144439	0	-4.49306	0.144388	0							sp	C
PY02150	Homo sapiens P3ECSL-related	1.84365	1.58748	0.0471309	4.46676	2.09314	0							o	M
PY02152	hypothetical protein							-6.65852	0.255268	0	1.90832	2.51657	0	h	G
PY02157	hypothetical protein				2.65153	1.76587	0							h	K
PY02169	putative yir3 protein - set A	2.18726	1.94189	0	3.56566	2.1677	0							av	M
PY02173	60S ribosomal protein L14	-2.35027	0.51856	0.0623344	-5.03422	0.542728	0							p	B
PY02181	probable leucyl-tRNA synthetase-related	2.83641	2.26576	0	-1.45677	0.824325	0.358871							p	K
PY02183	hypothetical protein - pyst-a	3.11561	4.15688	0	5.93522	5.41098	0							av	U
PY02205	hypothetical protein	2.73956	3.33569	0	3.89044	4.20521	0							h	I
PY02209	protein gar2	-1.04201	0.737664	1.45473										p	D
PY02226	dihydropteroate synthase, putative				3.43237	2.45416	0							n	L
PY02228	hypothetical protein	2.79253	1.99279	0	4.92846	2.60587	0							h	Q
PY02238	flap endonuclease-1-related	2.73271	2.85512	0	3.16654	3.1297	0							drp	K
PY02265	hypothetical protein	2.74496	4.10917	0	5.30072	5.27669	0							h	L
PY02294	hypothetical protein							3.32967	6.05552	0	2.47774	7.73886	0	h	U
PY02329	mature parasite-infected erythrocyte surface antigen	2.62118	2.667	0										sp	M
PY02330	hypothetical protein							4.4807	8.5097	0				h	U
PY02331	hypothetical protein	1.80554	1.50954	0.0471309										h	M
PY02336	hypothetical protein							6.87067	9.49843	0	3.04031	4.56608	0	h	X
PY02338	translation elongation factor EF-1, subunit alpha	-4.31211	0.275095	0	-6.3364	0.233527	0	-4.92217	0.419472	0				p	C
PY02348	Homo sapiens KIAA0851 protein-related							3.52127	3.01542	0				o	H
PY02379	hypothetical protein	3.88396	7.91053	0	7.14906	9.29284	0							h	F
PY02383	unnamed protein product-related	1.94937	1.73648	0.0365748				5.50281	7.79038	0	4.09943	6.6666	0	h	Q
PY02396	hypothetical protein	2.27381	2.29565	0										h	M
PY02403	Homo sapiens KIAA1705 protein	2.96888	2.19512	0	4.28705	2.2507	0							o	K
PY02405	hypothetical protein	6.56882	23.1365	0	13.1614	24.4105	0	5.11226	6.35557	0				h
PY02421	2-oxoglutarate dehydrogenase, E1 component	3.43052	3.11753	0	5.33125	3.22653	0							g	J
PY02432	hypothetical protein	2.18373	13.1897	0	3.89466	13.5421	0	3.28821	4.04999	0	2.28076	7.12032	0	h	I	x
PY02433	EF hand, putative							4.4996	5.91525	0				o	U
PY02453	hypothetical protein	3.53835	6.69588	0	5.38192	6.90022	0	4.95782	5.34535	0	2.30482	2.85258	0	h	Q	x
PY02463	hypothetical protein	3.17537	2.31259	0	3.35237	3.25161	0	4.64959	3.96366	0				h	T
PY02470	hypothetical protein										3.33974	7.46671	0	h	I
PY02476	DnaJ homolog							4.26321	5.3756	0				pf	W
PY02481	putative arginyl-tRNA synthetase	2.89958	2.7207	0										p	F
PY02499	hypothetical protein	1.99442	2.17427	0.0365748										h	M
PY02500	homeobox-containing protein	-1.03943	0.79756	1.45473	11.5209	3.70127	0							cd	D
PY02526	PINT domain protein							5.69194	6.09215	0	2.63555	3.93044	0	o	S
PY02536	49 kDa zinc finger protein	2.50327	1.68116	0	4.03259	1.74835	0	6.23872	3.76885	0				o	S	x
PY02548	hypothetical protein							4.34053	6.11286	0	2.27237	12.5394	0	h	H	x
PY02567	hypothetical protein	2.13956	1.68281	0.0365748										h	M
PY02573	putative phospho-ser/thr phosphatase							5.75217	6.44001	0				o	W
PY02595	asparagine-rich protein				2.81035	1.73726	0	5.21739	6.90796	0	2.43829	3.51612	0	h	S	x
PY02604	hypothetical protein							3.37438	3.1485	0				h	H
PY02606	amine oxidase, flavin-containing, putative	3.80536	2.52092	0										o	M
PY02609	hypothetical protein	2.38198	1.80271	0										h	M
PY02616	histone H2B variant 1	-3.87208	0.260068	0	-8.43095	0.244007	0							D	A
PY02619	unknown protein							4.59546	5.58568	0				h	W
PY02627	Elongation factor Tu family, putative	2.41422	2.4043	0	4.21111	2.5505	0							p	M
PY02638	hypothetical protein	-6.34067	0.137866	0	-5.74055	0.132283	0	-6.5303	0.214568	0				h	C
PY02667	integral membrane protein	-4.9265	0.115596	0	-14.489	0.103769	0	-6.91028	0.159178	0				h	A
PY02677	putative acylaminoacyl-peptidase				3.37877	1.9413	0							p	L
PY02684	hypothetical protein	2.17493	2.39427	0	3.46807	2.73102	0							h	K
PY02685	proteasome subunit beta type 1-related	2.91659	2.05506	0	4.79137	2.89645	0							pd	L
PY02695	hypothetical protein							5.88648	3.65578	0	1.96475	2.59185	0	h	S	x
PY02696	hypothetical protein							4.10171	8.2896	0	2.40189	11.9668	0	h	U
PY02709	HECT-domain, putative	2.0997	1.94883	0.0365748	3.32229	2.29763	0							pd	M
PY02720	hypothetical protein							2.98108	2.38254	0				h	K
PY02721	PCI domain, putative							3.47974	4.50142	0	2.0242	9.8	0	o	G	x
PY02733	Kinesin motor domain, putative	2.26443	1.82605	0				4.31705	5.01877	0				m	H	x
PY02737	hypothetical protein										1.96349	13.9272	0	h	K	x
PY02742	hypothetical protein	2.28047	2.80481	0	3.90632	3.29054	0							h	T
PY02769	hypothetical protein	2.07659	2.11892	0.0365748										h	M
PY02775	hypothetical protein	3.25167	2.46247	0	4.27007	2.75102	0							h	L
PY02785	hypothetical protein	2.13925	2.564	0.0365748	5.27886	2.76334	0							h	M
PY02798	hypothetical protein				3.08166	2.20702	0	3.53182	3.47417	0				h	I
PY02811	Ribosomal L15	-3.47762	0.36959	0										p	B
PY02842	hypothetical protein							6.03542	5.01607	0	2.09674	8.08234	0	h	X
PY02854	SEN1-related	2.66785	2.34909	0										t	M
PY02860	hypothetical protein				2.71754	2.32647	0							h	K
PY02861	hypothetical protein	2.05101	2.61988	0.0365748										h	I
PY02871	hypothetical protein							6.33246	6.5547	0				h	N
PY02900	hypothetical protein	2.00211	1.9875	0.0365748				4.84924	3.67457	0				h	T
PY02905	60S acidic ribosomal protein P2	-4.4998	0.267567	0	-5.04983	0.257021	0							p	C
PY02910	unknown protein				3.11357	2.03592	0							h	M
PY02915	homeobox-containing protein							3.74093	4.46607	0				cd	G
PY02923	hypothetical protein	1.87602	1.80545	0.0365748										h	M
PY02932	PyRhopH1A-related	-2.25959	0.596391	0.0765799										i	B
PY02939	hypothetical protein	2.20695	1.66709	0				3.95075	3.77608	0	1.90553	2.22931	0	h	I
PY02949	DNA repair protein-like-related	2.85974	2.02667	0	3.40646	2.23448	0							drp	K
PY02951	protoporphyrinogen oxidase				4.44546	3.24038	0							hs	L
PY02952	hypothetical protein	2.06278	1.94646	0.0365748										h	M
PY02953	hypothetical protein										1.89547	6.34839	0	h	H
PY02956	hypothetical protein							7.7416	6.63631	0				h	X
PY02958	erythrocyte membrane protein 3	2.76827	2.77512	0	3.42019	3.14372	0				2.15748	8.20254	0	o	I
PY02968	hypothetical protein							6.64862	7.05994	0				h	X
PY02982	hypothetical protein	2.86919	2.89183	0	6.48827	3.59334	0							h	F
PY02986	DnaJ C terminal region, putative							2.93957	2.84654	0				pf	K
PY02991	putative secreted protein with altered thrombospondin domain	3.28399	2.22562	0	5.26963	2.36047	0							o	J
PY03001	Homo sapiens KIAA1897 protein				3.3146	2.20242	0							o	I
PY03011	early transcribed membrane protein family	8.9833	9.77252	0	3.61892	9.8006	0							h	F
PY03033	hypothetical protein	3.30061	2.18368	0										h	M
PY03046	hypothetical protein	2.16901	2.12652	0										h	M
PY03047	hypothetical protein	4.65228	25.8067	0	9.05331	27.4327	0							h	F
PY03049	hypothetical protein				2.67427	2.65656	0							h	K
PY03051	hypothetical protein	2.86457	2.87812	0										h	M
PY03052	sporozoite surface protein 2 precursor	3.65669	10.3007	0	5.97613	10.5731	0							i	F
PY03057	hypothetical protein	2.15811	1.9626	0										h	M
PY03068	hypothetical protein	2.77162	3.81528	0	3.47974	3.72749	0							h	M
PY03083	FAD/NAD-binding Cytochrome reductase, putative							5.15081	7.75977	0	3.04075	3.93743	0	e	W
PY03087	V-type ATPase, D subunit	2.67006	1.79256	0	3.14076	1.82407	0							o	K
PY03114	Mus musculus RIKEN cDNA 5730578N08 gene							3.21497	2.576	0				o	K
PY03119	hypothetical protein							4.92149	6.0574	0	1.87869	2.91438	0	h	V
PY03125	hypothetical protein	5.97384	3.03487	0	9.46811	4.2268	0							h	F
PY03137	hypothetical protein	2.42261	2.49175	0										h	K
PY03139	hypothetical protein	2.4794	3.05139	0	3.20856	3.80597	0							h	K
PY03142	unknown protein	2.07093	1.84961	0.0365748										h	K
PY03153	ribosomal protein S27	-4.22471	0.327877	0										p	B
PY03164	hypothetical protein				-7.98684	0.292702	0	3.58331	2.75673	0	3.03588	2.99554	0	h	H	x
PY03168	circumsporozoite protein	5.11588	16.5843	0	10.4423	23.5272	0							i	F
PY03169	predicted protein	4.41357	3.41019	0	5.95635	3.73788	0							h	F
PY03172	hypothetical protein	2.76589	2.59035	0	6.0736	3.61179	0							h	N
PY03176	hypothetical protein	2.9234	2.84033	0	7.95346	3.01531	0							h	F
PY03189	homeobox-containing protein, putative							5.11243	4.18217	0	1.99013	2.57454	0	cd	H	x
PY03192	hypothetical protein							4.10654	3.734	0	2.9745	3.91264	0	h	T	x
PY03204	putative bir1 protein - yir - set A	2.32707	2.06735	0	3.38711	2.16449	0	3.45469	3.02535	0				av	U
PY03225	hypothetical protein							3.97341	3.54906	0	2.54761	4.19302	0	h	H	x
PY03227	hypothetical protein							3.28613	3.64081	0				h	U
PY03230	hypothetical protein	2.283	2.20622	0	3.46152	2.28924	0	5.19832	9.27547	0	2.27988	21.2081	0	h	T	x
PY03237	Homo sapiens KIAA0910 protein-related	2.53365	2.34588	0										o	K
PY03252	hypothetical protein							5.41302	5.95819	0				h	N
PY03253	asparaginyl-tRNA synthetase	2.07858	1.89054	0.0365748										p	M
PY03254	hypothetical protein	2.02656	1.74468	0.0365748										h	M
PY03269	SAP1	2.80419	2.572	0										t	F
PY03270	hypothetical protein	2.17945	1.8589	0	6.65032	2.54754	0				2.96637	3.27243	0	h	I
PY03272	34157-30943							3.3372	2.2793	0				h	G
PY03280	glyceraldehyde-3-phosphate dehydrogenase	-6.0534	0.148779	0	-8.91668	0.157866	0	-3.45459	0.198286	0				g	A
PY03285	hypothetical protein							3.63836	3.82939	0				h	H
PY03287	hypothetical protein				-2.63194	0.429834	0							h	D
PY03289	hypothetical protein	2.52163	2.33247	0	3.82561	3.66924	0							h	K
PY03290	development protein DG1124	2.8887	2.29791	0	3.01521	2.58584	0	5.31099	10.7266	0	3.19996	6.60693	0	cd	R	x
PY03297	hypothetical protein	1.91077	2.12324	0.0365748										h	M
PY03298	calmodulin-domain protein kinase	1.95963	1.90359	0.0365748	2.64921	1.90998	0							o	M
PY03299	hypothetical protein	2.29643	1.8924	0										h	M
PY03310	hypothetical protein							3.67366	3.6701	0				h	G
PY03344	hypothetical protein	3.74123	1.86324	0	3.64348	2.06681	0	5.33396	6.74497	0	2.34118	13.7309	0	h	T	x
PY03353	hypothetical protein	1.97338	1.77883	0.0365748										h	M
PY03354	Gbp1p protein-related	-2.3864	0.519078	0.0623344										o	D
PY03355	putative yir1 protein - set A	2.37011	2.98143	0										av	M
PY03360	hypothetical protein - pyst-a	1.9827	2.24699	0.0365748										av	W
PY03368	very similar to mouse Dhm1 and Dhm2-related				2.79299	1.71896	0							dr	K
PY03375	ribosomal protein L27a	-4.13022	0.299087	0	-3.03458	0.252618	0							p	D
PY03377	hypothetical protein				3.78668	2.87551	0							h	I
PY03382	hypothetical protein	2.21442	1.79256	0	3.81091	1.91071	0	3.39466	3.7881	0				h	I	x
PY03386	hypothetical protein				3.97669	1.92615	0	6.6097	6.82689	0	2.8304	4.34239	0	h	S	x
PY03396	hypothetical protein	3.03631	2.22633	0	5.92684	2.44277	0	7.30201	8.6569	0	2.48047	16.9648	0	h	N	x
PY03407	hypothetical protein													h	M
PY03424	hypothetical protein	2.14517	2.47941	0.0365748	2.83333	1.57517	0							h	M
PY03442	Mov34/MPN/PAD-1 family, putative				3.72316	3.20196	0							o	I
PY03444	hypothetical protein	3.55643	2.04153	0	3.67504	2.36085	0							h	J
PY03445	ERYTHROCYTE MEMBRANE PROTEIN PFEMP3	2.30782	2.21248	0	2.68667	2.65997	0							cs	K
PY03455	putative dual-specificity protein phosphatase										2.71506	5.89017	0	o	T
PY03457	hypothetical protein	2.44539	2.13427	0										h	M
PY03458	hypothetical protein	3.11679	3.46155	0	4.17951	4.95669	0							h	P
PY03460	hypothetical protein	2.49097	5.1496	0	5.11586	11.3194	0							h	L
PY03466	hypothetical protein	1.92472	2.01224	0.0365748										h	M
PY03477	hypothetical protein				-1.60147	0.758548	0.149698	3.06173	3.30186	0				h	D
PY03478	hypoxanthine phosphoribosyltransferase, putative	-6.20978	0.0919361	0	-7.61702	0.086331	0	-11.7683	0.11188	0				n	A
PY03483	hypothetical protein				3.6125	1.61529	0							h	L
PY03499	coronin binding protein				2.80546	2.12336	0	4.72367	2.64615	0				cs	H
PY03501	seroreactive antigen BMN1-9B-related	1.88319	2.03694	0.0365748										o	M
PY03503	antiviral protein ski2	1.849	2.15525	0.0471309										dr	M
PY03504	hypothetical protein	1.85896	1.99157	0.0471309										h	M
PY03505	unnamed protein product							3.35836	3.07579	0				h	G
PY03506	ciliary outer arm dynein beta heavy chain-related	3.63284	1.98038	0	4.21619	2.20913	0	5.76246	8.68332	0	3.00151	12.0193	0	m	R	x
PY03507	hypothetical protein	2.03602	2.08974	0.0365748										h	M
PY03511	ribosomal protein L29, putative	-1.27745	0.719414	0.74754	-1.29359	0.55825	0.650652							p	D
PY03513	hypothetical protein	1.94391	2.09374	0.0365748										h	M
PY03516	hypothetical protein	1.88745	2.08243	0.0365748										h	M
PY03518	hypothetical protein							3.02295	3.13787	0				h	H
PY03535	membrane skeletal protein IMC1							2.96194	3.19644	0				cs	U
PY03538	DnaJ domain, putative	3.63163	2.29449	0	4.67619	2.85438	0							pf	L
PY03548	Var1p, putative	1.93759	2.19188	0.0365748										p	M
PY03551	hypothetical protein	1.97674	1.98785	0.0365748	3.68736	2.31005	0							h	L
PY03552	maebl	1.88566	1.68388	0.0365748										i	K
PY03553	hypothetical protein				2.83485	1.65523	0	2.89746	2.70498	0	1.88527	3.03767	0	h	K	x
PY03555	hypothetical protein							3.66183	3.03114	0				h	H
PY03559	ribosomal protein L7/L12							9.00923	4.58654	0				p	X
PY03560	hypothetical protein	2.01006	1.85618	0.0365748	2.94215	1.65654	0							h	M
PY03578	hypothetical protein							5.52783	6.60764	0				h	W
PY03579	93 kDa protein - pyst-a	2.10497	2.27776	0.0365748										av	W
PY03582	hypothetical protein							4.11204	4.59165	0				h	T
PY03583	putative yir4 protein - set A	2.14571	1.78665	0	3.19503	2.00155	0							av	X
PY03586	hypothetical protein	2.28857	2.11182	0										h	M
PY03587	similar ATP-dependent RNA Helicase	2.62153	1.88841	0										o	M
PY03590	hypothetical protein	1.8099	1.96999	0.0471309										h	M
PY03595	putative yir3 protein				5.01583	1.97191	0							av	M
PY03599	Initiation factor 2 subunit family, putative							3.34808	2.97447	0				p	H
PY03604	hypothetical protein							3.01665	2.66511	0				h	H
PY03609	chloroquine resistance marker protein	2.58203	2.55407	0	5.36024	3.64902	0							r	O
PY03627	RNA recognition motif, putative							4.47696	6.29028	0				o	T
PY03634	hypothetical protein	1.92845	2.20905	0.0365748	4.96323	2.34884	0							h	M
PY03642	putative yir1 protein				3.24546	1.63988	0							av	M
PY03646	similar to unknown protein	2.14135	2.27482	0.0365748	3.73659	2.34118	0							h	K
PY03647	hypothetical protein				3.06915	1.88131	0	4.79255	4.64005	0				h	S
PY03650	hypothetical protein				3.53726	1.74296	0							h	M
PY03659	hypothetical protein	2.01067	2.05879	0.0365748										h	M
PY03661	hypothetical protein							3.21827	2.57473	0				h	H
PY03666	hypothetical protein	1.87022	2.07513	0.0365748										h	M
PY03667	hypothetical protein							4.18884	5.09168	0	1.99496	1.90748	0	h	I
PY03668	peptidyl-prolyl cis-trans isomerase, cyclophilin-type	-1.99193	0.574912	0.105129	-2.56352	0.57721	0							pf	E
PY03674	hypothetical protein	1.80024	2.00457	0.0471309										h	M
PY03675	hypothetical protein							3.57922	3.78886	0				h	U
PY03677	hypothetical protein	2.41053	1.66123	0										h	M
PY03679	putative yir1 protein	1.94673	1.96658	0.0365748										av	M
PY03681	KED, putative	1.9398	2.09299	0.0365748										o	M
PY03684	TBC domain, putative	2.35654	2.30158	0	3.66241	2.35976	0							s	L
PY03686	HelD protein-related	1.86486	2.18123	0.0365748										drp	M
PY03687	hypothetical protein	1.95854	1.864	0.0365748										h	M
PY03692	hypothetical protein				2.66551	1.72562	0	3.8025	3.54918	0	2.25135	3.62333	0	h	I	x
PY03693	hypothetical protein	2.32952	2.18582	0										h	M
PY03694	RNB-like protein, putative	1.98789	1.50924	0.0365748	4.06721	2.31614	0	3.43579	3.16286	0				o	K
PY03697	hypothetical protein				3.6046	1.9441	0	3.81023	4.70273	0				h	I
PY03702	asparagine-rich protein							4.04734	3.06351	0				h	H
PY03710	hypothetical protein				3.69953	2.47081	0							h	K
PY03723	hypothetical protein	2.24782	2.16186	0										h	M
PY03728	hypothetical protein	1.81376	1.97122	0.0471309										h	M
PY03731	putative yir1 protein - set A							4.28899	5.50019	0				av	I
PY03737	ubiquitin-conjugating enzyme-related	-1.92247	0.590797	0.134642	-1.61006	0.471597	0.149698							pd	D
PY03738	tRNA-guaninine transglycosylase, putative, putative				-1.31965	0.683171	0.650652							pd	D
PY03742	93 kDa protein - pyst-a							3.73856	5.61693	0				av	R
PY03752	Bromodomain, putative				2.68488	1.76863	0	4.88502	3.53097	0				d	S
PY03763	hypothetical protein	-4.07585	0.360389	0										h	B
PY03776	Uncharacterized protein family UPF0027	2.59525	2.45555	0	6.07449	3.06174	0							o	J
PY03781	hypothetical protein	3.65338	7.81349	0	5.40692	10.1866	0							h	J
PY03782	hypothetical protein	1.89718	1.72017	0.0365748										h	K
PY03788	hypothetical protein	2.39228	2.90457	0	7.85823	3.86435	0							h	F
PY03790	hypothetical protein	2.24869	1.96403	0										h	M
PY03794	hypothetical protein										3.44485	8.03326	0	h	I
PY03795	hypothetical protein	2.59013	2.28614	0	3.74273	2.50212	0	5.03127	7.1813	0	2.69941	3.89155	0	h	T	x
PY03798	hypothetical protein										2.5144	7.06032	0	h	U
PY03803	ERYTHROCYTE MEMBRANE PROTEIN PFEMP3							7.3988	4.5607	0				cs	X
PY03806	hypothetical protein	1.82506	1.99569	0.0471309	4.36029	2.21465	0							h	M
PY03813	ATPase subunit 9, putative	-3.74087	0.445943	0										e	B
PY03822	hypothetical protein	1.84711	1.89762	0.0471309										h	M
PY03829	hypothetical protein	4.54484	23.5894	0	6.60552	20.7253	0							h	F
PY03831	hypothetical protein	2.49957	5.24025	0	4.1557	6.22087	0							h	L
PY03832	Putative zinc finger in N-recognin, putative	1.83129	1.83025	0.0471309										o	M
PY03834	AhpC/TSA family, putative	-3.13997	0.503862	0	-5.51402	0.457748	0							a	B
PY03836	hypothetical protein	2.0678	2.23702	0.0365748										h	M
PY03839	Domain of unknown function, putative	2.05521	2.45643	0.0365748										h	M
PY03845	hypothetical protein	2.12561	2.04377	0.0365748										h	M
PY03848	hypothetical protein				4.86345	2.09752	0	3.21973	2.08908	0	1.93328	3.89171	0	h	H	x
PY03854	putative yir4 protein							6.2207	6.29669	0	1.88533	14.5919	0	av	L
PY03864	homeobox-containing protein	2.39803	2.13337	0				4.29122	6.10737	0				cd	I
PY03867	GAF domain protein	2.69498	2.40256	0	4.94924	3.74451	0							s	L
PY03868	hypothetical protein	3.60143	2.00588	0	4.04898	2.43344	0							h	L
PY03875	probable GTP-binding protein engb-related	3.09815	2.15264	0										o	M
PY03878	hypothetical protein	2.85549	1.95846	0	3.19572	1.97902	0							h	K
PY03879	pyruvate kinase	1.81756	1.73481	0.0471309										g	M
PY03881	hypothetical protein	1.94978	2.14354	0.0365748	5.05611	2.36876	0							h	M
PY03882	adenine nucleotide translocase	-1.88537	0.548947	0.134642										e	B
PY03885	l-lactate dehydrogenase	-4.24016	0.316957	0	-3.75194	0.307296	0	-3.69541	0.475844	0				e	C
PY03886	dihydrofolate synthase/folylpolyglutamate synthase	2.07925	2.11911	0.0365748										n	M
PY03887	hypothetical protein							3.31483	3.01617	0				h	K
PY03894	methionyl-tRNA synthetase	2.88136	1.98917	0	3.26764	1.83091	0							p	K
PY03897	hypothetical protein							4.07476	4.61504	0	2.0543	2.82691	0	h	G
PY03898	Plasmodium vivax PV1H14160_P	3.70127	4.47434	0	5.54645	7.11935	0							o	J
PY03909	hypothetical protein	2.82887	4.08378	0	6.64649	4.95024	0							h	F
PY03912	putative yir2 protein - set A	2.20559	2.11122	0										av	M
PY03915	hypothetical protein	2.04724	1.66321	0.0365748				3.37467	3.49027	0	2.09205	4.10083	0	h	I
PY03919	cell division cycle protein 27 homolog	1.85614	2.07649	0.0471309										cd	M
PY03923	hypothetical protein	3.50363	2.7233	0	7.09212	3.78551	0							h	F
PY03929	ribosomal protein S15, putative	-2.77973	0.471405	0.0471309										p	D
PY03933	hypothetical protein	2.39095	2.39324	0	5.29892	2.82564	0							h	L
PY03935	hypothetical protein	2.6403	1.6605	0										h	M
PY03936	hypothetical protein	2.30022	2.43191	0	5.70378	2.89406	0							h	F
PY03937	hypothetical protein	1.80113	1.9963	0.0471309										h	M
PY03939	putative yir1 protein	1.82534	1.855	0.0471309										av	M
PY03940	hypothetical protein							2.98272	5.39823	0				h	I
PY03942	hypothetical protein	2.20752	2.2195	0										h	M
PY03943	hypothetical protein	1.82386	2.00534	0.0471309										h	M
PY03957	cyclophilin-RNA interacting protein				2.98994	2.36357	0	5.53024	4.65284	0	3.30016	3.92163	0	o	W	x
PY03958	Zinc finger C-x8-C-x5-C-x3-H type, putative	2.91043	1.79893	0										o	M
PY03960	ERYTHROCYTE MEMBRANE PROTEIN PFEMP3	1.85315	1.70004	0.0471309				8.10412	3.66415	0	3.47308	3.04238	0	cs	X
PY03970	ATPase, P-type, HAD superfamily, subfamily IC, putative							3.43522	2.94462	0				tr	K
PY03972	putative yir1 protein - set A	1.96039	2.14576	0.0365748										av	I
PY03982	hypothetical protein	2.02883	2.16973	0.0365748										h	M
PY03985	putative yir4 protein - set A	2.05088	2.09576	0.0365748										av	M
PY03995	myo-inositol-1-phosphate synthase							3.12687	2.23535	0				mp	G
PY03996	hypothetical protein	2.32095	1.85174	0										h	M
PY04002	hypothetical protein							3.06482	2.71155	0				h	H
PY04016	hypothetical protein							6.84043	4.51125	0	3.06683	2.98167	0	h	N
PY04018	hypothetical protein	1.88384	2.18615	0.0365748										h	M
PY04023	hypothetical protein	2.06888	2.24669	0.0365748										h	M
PY04025	hypothetical protein	1.94939	1.88845	0.0365748				3.33373	5.58097	0				h	I
PY04026	cdc-2 related kinase 3				3.07126	2.38518	0	6.78312	6.52098	0	3.03905	5.82383	0	cd	V	x
PY04029	hypothetical protein				2.69028	1.79441	0							h	M
PY04031	unnamed protein product, putative	2.13066	2.12062	0.0365748										h	M
PY04032	hypothetical protein	2.19361	2.09366	0	4.52689	2.18607	0							h	M
PY04033	hypothetical protein	1.84596	1.96783	0.0471309										h	M
PY04036	hypothetical protein	2.13812	2.06988	0.0365748	6.32914	2.73578	0							h	F
PY04039	phosphatidylinositol 4-kinase-related	1.86341	1.92965	0.0365748	2.7148	1.76401	0							s	I
PY04042	ERYTHROCYTE MEMBRANE PROTEIN PFEMP3	2.22598	1.86788	0										cs	M
PY04050	hypothetical protein	3.40716	1.98814	0	3.65461	2.26144	0							h	J
PY04054	hypothetical protein	2.8609	2.11365	0	5.15138	2.35851	0	6.12549	6.10183	0	1.90307	13.576	0	h	N	x
PY04056	hypothetical protein	1.89032	1.88744	0.0365748										h	M
PY04061	Drosophila melanogaster CG5931 gene product-related	2.41266	2.04862	0	5.19817	2.41099	0							o	L
PY04062	Ribosomal protein S19e, putative	-2.1733	0.466698	0.0905797	-1.93908	0.372534	0.0381962							p	E
PY04063	Tubulin/FtsZ family, putative	-3.45684	0.502422	0	-3.76431	0.247083	0	-1.41938	0.716717	0.280691				cs	E
PY04065	hypothetical protein	2.10635	2.1695	0.0365748										h	M
PY04072	00806 domains.-related	2.32691	2.07016	0										h	M
PY04074	RepB-related	1.89054	2.15426	0.0365748										o	M
PY04075	putative enhancer protein	1.95394	1.76916	0.0365748	3.2581	2.35794	0	4.37417	7.27299	0	-1.44628	0.33235	0.643819	o	I	x
PY04087	hypothetical protein	2.02413	2.46537	0.0365748	4.03365	3.01724	0							h	M
PY04096	putative ribosomal processing protein	2.94204	1.76318	0										p	M
PY04098	hypothetical protein	1.82481	2.07365	0.0471309										h	M
PY04101	hypothetical protein	2.06826	2.06171	0.0365748	4.89998	2.37368	0							h	M
PY04103	Ribosomal S17, putative	-3.3157	0.389326	0										p	B
PY04107	Unknown protein	1.83833	1.82238	0.0471309										h	M
PY04109	hypothetical protein							6.17378	5.49029	0				h	N
PY04110	hypothetical protein	2.41763	1.94101	0										h	M
PY04116	hepatocellular carcinoma-associated antigen 56A	2.62921	2.53423	0	9.08667	3.43862	0							o	F
PY04122	development protein DG1124	3.54065	2.66072	0	5.79562	3.25309	0							cd	J
PY04124	hypothetical protein	2.28753	2.25213	0	5.95917	2.94157	0							h	J
PY04135	hypothetical protein	4.11291	4.60074	0	4.17196	6.47648	0							h	J
PY04147	hypothetical protein				4.99272	1.95356	0							h	M
PY04148	actin 3	1.94147	1.88193	0.0365748				5.97858	3.60694	0				cs	S
PY04152	hypothetical protein	3.10971	1.92059	0	9.65325	2.31248	0	5.54236	6.45615	0	2.77761	9.79202	0	h	F	x
PY04162	ring-infected erythrocyte surface antigen	3.01282	8.80079	0	5.20293	13.471	0	6.27611	6.56336	0				sp	N	x
PY04165	hypothetical protein	1.8432	2.01161	0.0471309										h	M
PY04166	hypothetical protein							3.64422	5.40289	0				h	I
PY04168	Transmembrane amino acid transporter protein, putative				4.55146	2.11283	0							tr	L
PY04171	Streptococcus pyogenes AMV156, putative	1.80951	1.85109	0.0471309	4.04755	1.96795	0							o	M
PY04172	hypothetical protein	1.9407	2.17521	0.0365748										h	M
PY04174	guanylate kinase	2.56904	2.44945	0	6.65343	3.49069	0							n	J
PY04176	hypothetical protein	1.93378	2.16773	0.0365748										h	M
PY04177	Streptococcus pyogenes AMV253, putative	1.86007	2.13646	0.0365748										o	M
PY04179	expressed protein	1.84182	1.94003	0.0471309				3.96428	3.43447	0				o	P
PY04180	hypothetical protein	2.06163	2.16987	0.0365748										h	M
PY04185	thioredoxin	-1.7063	0.516081	0.208101	-1.65716	0.52259	0.100817	-1.67916	0.74406	0.0938665				a	E
PY04186	Arabidopsis thaliana At4g24800/F6I7_10	2.03754	1.72332	0.0365748										h	I
PY04189	Arabidopsis thaliana At3g56990/F24I3_70-related													h	M
PY04197	Helicase conserved C-terminal domain, putative	2.10152	2.12186	0.0365748										o	M
PY04201	putative phosphatidylinositol/phophatidylcholine transfer protein	1.83399	1.77703	0.0471309	4.2158	1.95649	0	4.42989	6.45352	0	2.4989	10.4801	0	mp	T	x
PY04213	hypothetical protein	1.80284	2.02924	0.0471309										h	M
PY04221	putative yir3 protein - set A	1.88861	2.15912	0.0365748										av	M
PY04232	Insulinase, putative							3.89318	5.50658	0				o	I
PY04244	hypothetical protein	1.94891	1.74085	0.0365748	4.40887	2.12011	0							h	M
PY04248	pre-mRNA cleavage complex ii protein clp1-related	2.26304	2.29559	0	5.94782	3.23827	0							t	O
PY04257	RNA pseudouridylate synthase, putative	2.99637	1.69073	0	4.58975	1.74206	0	4.60264	3.37694	0				n	L
PY04265	Plasmodium falciparum CDPK2 protein-related	2.78279	2.07029	0										o	M
PY04271	hypothetical protein				3.53794	1.70843	0	4.55804	2.73181	0				h	T
PY04273	hypothetical protein							6.3591	5.3005	0	2.1687	2.33562	0	h	V
PY04274	homeobox-containing protein	2.7044	2.67969	0	5.65168	4.20537	0	4.57247	5.44699	0	2.07183	2.59599	0	cd	O	x
PY04280	hypothetical protein							4.12042	5.47957	0				h	U
PY04283	phosphatase	2.41374	2.79495	0	3.77648	3.4052	0							o	K
PY04284	WD-repeat protein p103	1.87424	1.78013	0.0365748	4.08908	2.00761	0	4.09977	5.928	0	1.95442	16.929	0	o	T	x
PY04285	1-cys peroxidoxin	2.12901	2.21225	0.0365748				5.30893	4.80884	0	2.03508	2.42799	0	a	S	x
PY04295	DNA-directed RNA polymerase	3.87525	2.15824	0	8.03258	2.55471	0	4.45846	3.09726	0	3.17783	2.65864	0	t	F	x
PY04313	hypothetical protein	-3.64488	0.257156	0	-4.61231	0.213967	0							h	B
PY04331	hypothetical protein				2.71327	1.67857	0							h	K
PY04343	60S ribosomal protein L8	-3.4206	0.268712	0										p	B
PY04349	Arabidopsis thaliana At5g24810/F6A4_20	2.95784	1.85609	0										h	M
PY04352	hypothetical protein							5.61747	5.09211	0	2.78139	5.16271	0	h	W
PY04369	RNA binding protein PufA	3.61698	5.36257	0	3.55061	2.00629	0							p	K
PY04370	thymidylate synthase, putative	2.61027	2.36024	0										am	M
PY04371	hypothetical protein	2.41697	1.66503	0										h	M
PY04372	hypothetical protein	-2.12998	0.604448	0.0905797										h	D
PY04378	ATPase, AAA family, putative							5.09447	4.02366	0	2.0694	3.17924	0	o	W
PY04384	hypothetical protein	-3.83578	0.402653	0										h	B
PY04391	hypothetical protein	1.81874	1.57024	0.0471309										h	M
PY04392	Arabidopsis thaliana F1E22.4-related	2.30629	1.56693	0				4.92917	8.20287	0	3.11257	4.2372	0	t	S
PY04399	hypothetical protein	2.57396	2.07525	0	4.42688	2.04544	0	3.98693	8.83637	0	2.45056	16.1853	0	h	P	x
PY04404	Ser/Thr protein phosphatase, putative	2.03973	2.20001	0.0365748	2.6397	2.48544	0							s	I
PY04407	hypothetical protein	1.88748	2.19349	0.0365748										h	M
PY04408	hypothetical protein				2.76358	2.3557	0	3.68062	3.13584	0	1.91509	3.00193	0	h	U	x
PY04415	hypothetical protein							4.99404	5.80454	0	1.9271	2.62803	0	h	H	x
PY04421	U43539 hepatocyte erythrocyte protein 17 kDa	-2.74966	0.326224	0.0471309	-1.95415	0.25402	0.0381962							sp	E
PY04425	hypothetical protein - pyst-a	2.48464	3.36896	0	4.30088	3.90533	0							av	U
PY04436	ribosomal protein L21, putative	3.4352	4.66282	0	6.12165	7.75981	0							p	J
PY04443	importin beta-1 subunit	1.79645	1.81475	0.0471309										tr	M
PY04444	putative APC11 anaphase-promoting complex subunit							5.04237	11.0019	0				cd	T
PY04452	3-oxoacyl-acyl-carrier protein synthase I/II	2.408	2.25197	0	4.7685	2.78945	0							fm	L
PY04455	RNA polymerases L / 13 to 16 kDa subunit				4.04779	1.74565	0	8.07129	9.70409	0	2.20814	4.57786	0	t	X	x
PY04468	hypothetical protein	2.34028	2.19486	0	3.54008	3.00339	0	3.43945	8.17592	0				h	I
PY04469	hypothetical protein	1.99144	1.95109	0.0365748										h	M
PY04471	peptide chain release factor 1							3.28431	5.31108	0				p	U
PY04472	Heme/Steroid binding domain, putative							3.71321	4.47933	0				hs	U
PY04483	stress responsive gene 6, Srg6	1.95525	2.3271	0.0365748										o	M
PY04485	Zinc finger C-x8-C-x5-C-x3-H type, putative	2.54326	1.90076	0										o	M
PY04495	1st euk. member							4.35035	4.6166	0	2.73174	3.17992	0	h	H
PY04508	hypothetical protein	1.90683	2.04049	0.0365748										h	M
PY04510	hypothetical protein	2.6216	2.9781	0	5.41639	4.39905	0							h	J
PY04514	putative yir1 protein							4.00744	6.6946	0	2.07914	17.0695	0	av	U
PY04518	Mus musculus RIKEN cDNA 2310047O13 gene				4.28427	2.1353	0				1.9814	5.81035	0	o	I
PY04528	FCA gamma-related							5.38018	3.47259	0				o	V
PY04531	hypothetical protein	2.57999	1.98048	0	4.23557	2.51996	0	5.81673	9.37117	0	4.02579	8.1107	0	h	Q	x
PY04536	hypothetical protein	2.83288	1.59679	0										h	M
PY04544	axonemal dynein heavy chain 8-related	2.74586	2.69316	0	11.0529	3.83458	0							m	F
PY04547	phosphoglycerate kinase	-3.16898	0.391634	0	-3.4455	0.422679	0							g	E
PY04551	hypothetical protein	1.90328	1.90093	0.0365748				3.63133	6.72491	0				h	I
PY04553	hypothetical protein							4.6944	4.13466	0				h	T
PY04557	hypothetical protein	2.20682	2.14909	0	7.88381	2.43896	0	8.84723	16.3031	0	2.14866	10.074	0	h	M	x
PY04559	RNA lariat debranching enzyme							8.29225	7.74094	0	2.14737	10.196	0	t	X
PY04564	cyclin homologue-related							4.32708	4.24024	0	2.6853	5.66007	0	cd	U
PY04565	cyclin homologue-related	2.86862	1.79543	0	2.75382	2.00977	0	6.36146	6.99174	0	5.13093	7.61953	0	cd	R	x
PY04567	unnamed protein product-related	2.73806	3.28698	0	2.99214	3.66896	0							h	I
PY04568	hypothetical protein	3.44388	2.39805	0	4.0201	3.3076	0	3.64835	5.95802	0				h	P
PY04569	hypothetical protein	2.72912	2.16443	0	3.49708	2.63794	0							h	K
PY04570	ERYTHROCYTE MEMBRANE PROTEIN PFEMP3	2.00828	1.70315	0.0365748										cs	I
PY04573	putative dihydrolipoamide S-acetyltransferase	2.02462	1.76825	0.0365748				4.86548	4.19099	0				g	O
PY04575	hypothetical protein							5.57325	5.26699	0				h	W
PY04595	hypothetical protein	1.92888	1.98884	0.0365748										h	M
PY04596	GAF domain protein-related	2.07699	1.58504	0.0365748										s	M
PY04600	60S ribosomal protein L23a	-2.30146	0.621769	0.0765799	-2.51723	0.352866	0							p	D
PY04604	putative GTPase	2.24744	3.50803	0	3.81894	4.16566	0							s	L
PY04610	hypothetical protein	2.22029	1.64699	0				4.71747	3.32806	0	2.35935	2.05534	0	h	S	x
PY04613	hypothetical protein	2.10395	1.76065	0.0365748	4.91882	2.13924	0							h	M
PY04622	purine nucleoside phosphorylase	-5.54312	0.278682	0										n	B
PY04632	putative yir2 protein - set A							6.37338	7.12778	0	3.36922	4.00402	0	av	N
PY04640	hypothetical protein	2.89035	2.10553	0	4.60733	2.07052	0	5.34977	3.58521	0	2.08645	3.75067	0	h	Q	x
PY04641	similar to CG8974 gene product-related	2.24523	1.49753	0	3.64602	1.67466	0							h	M
PY04642	ERYTHROCYTE MEMBRANE PROTEIN PFEMP3	1.92649	2.06706	0.0365748										cs	M
PY04645	pyruvate kinase	-1.72335	0.677785	0.208101										g	E
PY04650	hypothetical protein	2.45581	2.82602	0	6.64728	3.62613	0							h	F
PY04653	hypothetical protein	3.99033	8.61554	0	6.19706	9.52353	0				2.97046	5.10372	0	h	F
PY04654	hypothetical protein	1.86	1.95161	0.0365748				3.38179	5.5106	0				h	P
PY04658	hypothetical protein	3.21899	2.39779	0										h	M
PY04662	hypothetical protein				2.71565	1.65455	0	3.38781	2.72862	0				h	H
PY04666	PyRhopH1A-related	-5.59603	0.151908	0	-4.66426	0.144816	0	-4.10772	0.444592	0				i	C
PY04669	hypothetical protein	2.04624	1.87711	0.0365748	3.13017	1.91208	0	3.21051	2.85643	0	2.90034	3.25134	0	h	I	x
PY04685	hypothetical protein				4.23325	1.70687	0							h	L
PY04687	hypothetical protein - pyst-a	2.06269	1.83938	0.0365748										av	U
PY04691	R27-2 protein	4.09397	2.6144	0	5.58503	2.98202	0							o	F
PY04703	hypothetical protein	2.42858	2.09446	0	3.60637	2.17758	0							h	L
PY04704	hypothetical protein							4.005	5.01797	0				h	U
PY04705	hypothetical protein	1.98561	2.28431	0.0365748										h	M
PY04711	putative protein-related	2.40106	2.04767	0	3.63862	2.22343	0	2.92951	2.5576	0				h	I
PY04712	Ribosomal protein S26e	-3.24883	0.469417	0	-2.90772	0.349454	0							p	E
PY04715	hypothetical protein	1.91059	1.92412	0.0365748										h	M
PY04718	hypothetical protein	1.92467	1.49369	0.0365748	3.25671	1.72141	0	4.98323	5.84181	0	-2.67469	0.310787	0.0272213	h	S	x
PY04729	ATPase 3, putative	3.08086	1.65226	0										e	M
PY04734	hypothetical protein	1.82211	1.82455	0.0471309										h	M
PY04745	hypothetical protein							4.23952	3.59324	0	2.75114	4.63848	0	h	T
PY04751	arabinogalactan protein	3.31551	2.33151	0	3.28191	1.60237	0							o	K
PY04754	S-adenosylmethionine decarboxylase-ornithine decarboxylase-related	2.68884	2.53996	0										o	K
PY04756	phenylalanyl-tRNA synthetase, putative				3.2767	1.91676	0	3.68903	6.77992	0	2.00995	16.5026	0	p	I	x
PY04757	chaperonin cpn60, mitochondrial precursor	2.87896	4.6888	0	3.7123	4.9545	0							pf	K	x
PY04758	putative yir2 protein	2.00069	2.0955	0.0365748										av	M
PY04765	asparagine-rich protein, putative	2.19791	1.86491	0										h	I
PY04770	hypothetical protein - pyst-a	2.43223	2.33045	0	7.21871	2.84126	0							av	N
PY04785	putative yir1 protein - set A	2.3257	2.7158	0	6.25912	2.92587	0							av	M
PY04792	chaperonin cpn60, mitochondrial precursor	2.6818	4.92274	0	3.83692	4.83923	0							pf	K	x
PY04793	dihydrolipoamide dehydrogenase							3.72009	3.08633	0				e	H
PY04799	early transcribed membrane protein family	-10.9908	0.170728	0	-8.09559	0.155057	0	-11.2201	0.219955	0				h	A
PY04801	hypothetical protein							5.36892	4.42561	0	2.16421	2.973	0	h	S	x
PY04810	hypothetical protein							4.07834	2.74935	0				h	P
PY04813	RNA recognition motif, putative	3.68481	2.51538	0	7.87452	2.91622	0							o	F
PY04824	hypothetical protein	1.94556	1.93336	0.0365748										h	M
PY04825	Drosophila melanogaster GH13383p	1.98901	1.63324	0.0365748										o	M
PY04830	neurofilament protein H form H2	-1.50787	0.71279	0.398782										cs	B
PY04831	hypothetical protein	1.91264	1.79356	0.0365748										h	M
PY04834	hypothetical protein	2.1935	2.02275	0	-3.7948	0.561796	0							h	K
PY04835	Streptococcus pyogenes AMV156, putative	2.08006	1.99348	0.0365748										o	M
PY04840	hypothetical protein	2.56329	6.16597	0	5.43845	12.0082	0							h	L
PY04848	hypothetical protein							5.03603	3.00822	0				h	W
PY04853	hypothetical protein							5.8863	10.6282	0				h	N
PY04855	putative yir1 protein - set A	2.66821	2.07687	0	4.12176	2.35186	0							av	T
PY04856	putative yir3 protein - set A										1.95969	13.503	0	av	U
PY04858	ookinete protein-related	2.64866	2.61639	0	6.172	3.3297	0							o	J
PY04860	hypothetical protein							6.679	7.12578	0	1.94651	1.85287	0	h	X
PY04861	Ribosomal protein L34e, putative	-3.1148	0.420376	0	-3.09149	0.339471	0	-2.60701	0.560793	0				p	E
PY04863	hypothetical protein				2.86967	1.73775	0							h	M
PY04877	hypothetical protein	-5.07026	0.367518	0										h	B
PY04882	hypothetical protein	1.9043	1.5002	0.0365748										h	M
PY04885	Homo sapiens HSKM-B	2.18652	2.19655	0	4.25616	2.28257	0							o	M
PY04897	hypothetical protein	2.17912	2.05435	0				6.79462	4.99547	0				h	N
PY04901	KH domain, putative	2.22724	2.16296	0	4.10192	2.36077	0							o	I
PY04906	hypothetical protein										2.13978	9.72093	0	h	U
PY04912	similar to RIKEN cDNA 1300011P19 gene				2.83423	1.73364	0							h	M
PY04922	ERYTHROCYTE MEMBRANE PROTEIN PFEMP3	2.09001	1.79409	0.0365748				6.31145	3.89901	0	2.45798	4.80775	0	cs	S	x
PY04929	putative bir1 protein							5.48	6.80315	0	2.58876	3.87513	0	av	M
PY04932	hypothetical protein							4.58941	3.35387	0				h	U
PY04937	hypothetical protein										2.07784	9.41741	0	h	N
PY04953	hypothetical protein				2.68499	1.73803	0	5.67912	5.56769	0	3.00066	3.88711	0	h	S	x
PY04954	hypothetical protein	2.66224	2.00282	0	3.53887	2.34457	0							h	K
PY04955	hypothetical protein	2.51357	2.03633	0	4.54111	2.47588	0							h	L
PY04957	proteasome subunit, beta type, 7	-5.20066	0.417696	0	-3.20597	0.303984	0							pd	E
PY04958	hypothetical protein	2.06883	2.17233	0.0365748										h	M
PY04959	rhoptry protein				3.90207	2.34977	0	7.72869	7.22354	0	2.34141	3.51879	0	i	X	x
PY04964	putative yir2 protein - set A				4.86162	2.03936	0	5.35809	4.04589	0				av	M
PY04965	putative yir1 protein							7.51613	7.06928	0	3.07157	4.23604	0	av	L
PY04968	hypothetical protein				2.75029	2.04075	0	4.74098	4.17695	0				h	H
PY04970	unnamed protein product-related							4.14944	3.31026	0				h	U
PY04972	hypothetical protein	1.82314	2.04623	0.0471309										h	M
PY04991	hypothetical protein	1.9441	1.85321	0.0365748										h	M
PY04992	hypothetical protein	1.85682	1.97646	0.0471309										h	M
PY05005	hypothetical protein				5.17397	2.66194	0							h	L
PY05006	hypothetical protein							4.8435	5.95519	0	3.23132	5.08947	0	h	H
PY05016	protein-l-isoaspartate o-methyltransferase-related							6.41257	7.51889	0				o	N
PY05017	Maf-like protein, putative							5.03104	4.26411	0	2.6905	3.18351	0	t	W
PY05018	dynein light intermediate chain 2, cytosolic	2.77242	3.18806	0										m	F
PY05028	hypothetical protein	2.06627	1.81027	0.0365748	3.26112	1.80902	0							h	L
PY05036	hypothetical protein	2.01639	1.42743	0.0365748										h	M
PY05046	hypothetical protein	1.80397	1.84162	0.0471309										h	M
PY05047	hypothetical protein	2.54259	3.51117	0	5.4038	3.06389	0							h	J
PY05050	membrane-associated calcum-binding protein	-3.09192	0.262824	0										sp	B
PY05053	hypothetical protein							3.92827	4.4835	0				h	U
PY05060	Plasmodium falciparum CG1 protein-related							5.30621	4.26089	0	1.95941	2.52174	0	o	W
PY05063	Plasmodium falciparum CG4				3.91585	1.79327	0	5.07785	3.6889	0				o	V	x
PY05073	histone H3	-2.41058	0.474331	0.0623344										d	D
PY05076	histone h2a	-4.30824	0.380719	0										d	B
PY05086	branched-chain alpha-keto acid dehydrogenase E1-alpha subunit	-1.42057	0.709901	0.529013										am	D
PY05100	hypothetical protein	1.901	2.01413	0.0365748	3.58126	1.71959	0							h	K
PY05142	Ribosomal protein L21e, putative	-1.90768	0.588536	0.134642	-3.07787	0.532342	0							p	E
PY05153	TERT gene							5.06303	8.70807	0				d	W
PY05158	hypothetical protein	2.5812	2.59252	0	2.90242	1.7052	0							h	K
PY05163	hypothetical protein							3.43081	2.80443	0				h	K
PY05177	hypothetical protein							5.07803	6.28335	0				h	H
PY05178	homeobox-containing protein	3.74767	2.25297	0	7.12917	2.47389	0	5.6946	6.98389	0	2.92573	3.67385	0	cd	F	x
PY05197	hypothetical protein	3.28072	2.80491	0	5.8066	4.69509	0							h	O
PY05198	hypothetical protein							3.23575	3.8044	0	1.95541	6.78332	0	h	H
PY05232	hypothetical protein										2.14433	6.0976	0	h	I
PY05235	Protein kinase domain, putative	2.00291	1.60421	0.0365748				3.36463	3.74542	0				o	K
PY05237	hypothetical protein	2.35637	1.80368	0				5.60387	2.94124	0				h	N
PY05239	similar to RNA helicases, putative	1.8327	1.43113	0.0471309	5.69069	2.00972	0	5.4739	3.48021	0				tr	V	x
PY05248	30 kDa glycoprotein				2.70551	1.6528	0							h	M
PY05294	Homo sapiens dJ1009E24.4-related	2.61995	2.84499	0	4.4734	3.76016	0	5.55808	5.73959	0	2.58058	3.43361	0	o	Q	x
PY05313	unnamed protein product	2.61213	1.70972	0										h	M
PY05328	L1P family of ribosomal proteins				4.31281	3.05214	0							p	L
PY05332	hypothetical protein	2.5805	2.85304	0	3.26962	4.36657	0							h	K
PY05334	hypothetical protein	2.74643	2.35885	0										h	M
PY05337	hypothetical protein	2.09686	2.8764	0.0365748	4.18736	4.19086	0							h	L
PY05340	hypothetical protein	3.37907	6.49466	0	5.1672	9.09112	0							h	J
PY05353	DNA polymerase epsilon catalytic subunit-related							5.52568	2.78596	0				ds	S
PY05355	hypothetical protein	2.02752	2.13955	0.0365748										h	M
PY05356	elongation factor 2	-4.34916	0.23246	0	-2.60713	0.219519	0	-3.67362	0.531729	0				p	C
PY05376	hypothetical protein	3.40909	2.85358	0	5.57534	4.12702	0							h	O
PY05378	hypothetical protein	2.91344	1.59888	0										h	M
PY05398	polyA binding protein-related	-4.73443	0.513983	0	-2.0097	0.496504	0.0256227	4.27541	4.50006	0				p	D
PY05401	hypothetical protein	-8.09469	0.176234	0	-4.48562	0.14371	0	-3.5152	0.303299	0				h	C
PY05410	putative bir1 protein - yir - set A							5.28584	4.22374	0	3.68087	3.89085	0	av	S
PY05421	Homo sapiens bA386N14.1, putative							4.30513	3.22883	0				o	U
PY05422	Iron/manganese superoxide dismutases, putative				2.92474	2.58054	0							a	M
PY05423	hypothetical protein	3.53158	3.5736	0	4.98566	5.02144	0	3.47401	6.72789	0				h	J
PY05430	cytochrome c	-2.17518	0.537581	0.0905797	-2.16549	0.540067	0.0129592							e	E
PY05448	reticulocyte-binding protein 2 homolog A, putative	1.86783	1.68859	0.0365748				3.48358	2.85556	0	2.27181	3.10534	0	i	I	x
PY05450	CCAAT-box DNA binding protein subunit B, putative							8.49205	9.82909	0	2.73984	6.3558	0	t	X
PY05452	hypothetical protein	-1.57659	0.71664	0.325763	-2.20298	0.615804	0.0129592							h	D
PY05459	delta-aminolevulinic acid synthetase							7.72761	9.52046	0				hs	N
PY05496	CCAAT-box DNA binding protein subunit B				3.41168	2.3815	0	4.54887	3.26061	0	3.17816	4.99387	0	t	G	x
PY05501	coproporphyrinogen III oxidase, aerobic	2.55981	2.1041	0				3.33505	2.58058	0				hs	H
PY05502	hypothetical protein	1.93719	1.87719	0.0365748	3.08099	2.27627	0							h	M
PY05512	hypothetical protein				3.58221	1.62792	0							h	M
PY05518	hypothetical protein	1.90968	1.26436	0.0365748	3.00983	1.47418	0							h	M
PY05523	hypothetical protein	2.66028	2.1863	0										h	M
PY05526	hypothetical protein	2.11797	1.47862	0.0365748										h	M
PY05527	CCAAT-box DNA binding protein subunit B							3.77885	8.64425	0				t	U
PY05539	related to ubiquitin-activating enzyme homolog UBA2-related	2.3234	2.32847	0	2.76025	1.99098	0							pd	M
PY05543	Tetrahymena thermophila Igr3p	3.0561	2.84733	0	9.49002	4.28959	0							o	F
PY05546	hypothetical protein				2.82029	1.62422	0	4.46184	2.62955	0				h	I
PY05548	putative yir3 protein - set A							3.90672	3.04459	0	2.15197	4.43577	0	av	K	x
PY05554	LCCL domain-containing protein CCP2	2.86261	2.36089	0	3.32491	2.93016	0							o	I
PY05556	ERYTHROCYTE MEMBRANE PROTEIN PFEMP3							4.46866	2.89129	0	1.94866	2.82896	0	cs	I	x
PY05559	hypothetical protein	2.0531	1.85499	0.0365748										h	M
PY05564	protein tyrosine phosphatase	-2.0703	0.518358	0.0905797	-1.26165	0.555549	0.650652							o	E
PY05567	short chain dehydrogenase, putative	4.34118	2.35826	0										o	F
PY05570	Plasmodium falciparum CPW-WPC domain, putative	2.92861	2.54369	0	4.7491	3.34213	0							o	M
PY05574	hypothetical protein							3.66585	2.02006	0				h	G
PY05581	hypothetical protein	3.03277	2.82814	0	7.25589	3.80577	0							h	F
PY05594	hypothetical protein	1.99202	2.00135	0.0365748										h	M
PY05601	hypothetical protein	4.35011	3.38029	0	6.0881	6.22341	0							h	J
PY05602	hypothetical protein	3.09275	9.5629	0	4.78733	10.6349	0							h	L
PY05627	Plasmodium vivax PV1H14065_P-related							5.90219	5.12475	0	1.88748	4.05741	0	o	V
PY05629	hypothetical protein	2.62771	1.8826	0				5.52804	6.25463	0	2.56893	4.66847	0	h	S	x
PY05634	ubiquinol-cytochrome c reductase, iron-sulfur subunit, putative	-2.20873	0.659398	0.0765799	-2.06013	0.46718	0.0256227							e	D
PY05640	hypothetical protein	-1.6491	0.672351	0.208101	-1.62896	0.645212	0.149698							h	D
PY05644	putative ubiquitin-conjugating enzyme 16	1.92374	1.72019	0.0365748				4.33096	3.0976	0				pd	I
PY05659	probable prefoldin subunit 2	2.23059	2.48621	0	4.00332	2.94642	0							pf	L
PY05666	A/G-specific adenine glycosylase, putative	2.09761	1.89713	0.0365748										n	M
PY05669	putative yir3 protein - set A	2.341	3.91497	0	4.94107	5.1961	0							av	M
PY05680	hypothetical protein	3.05996	1.88653	0	3.13663	2.22622	0				1.94473	10.8866	0	h	I
PY05693	hypothetical protein							3.26181	3.60854	0				h	H
PY05712	hypothetical protein	2.50282	14.7738	0	4.42171	15.2196	0							h	L
PY05713	hypothetical protein	4.45907	15.6939	0	22.7369	19.9132	0							h
PY05714	hypothetical protein	1.86524	1.94942	0.0365748				4.47178	6.98467	0				h	T
PY05717	GDP-mannose pyrophosphorylase	2.15661	3.26643	0	4.97141	4.70426	0							cs	P
PY05718	hypothetical protein	2.51114	2.38671	0										h	M
PY05723	hypothetical protein	2.15208	2.34097	0										h	M
PY05727	topoisomerase-related function protein							4.28514	4.13605	0				ds	U
PY05730	neurofilament-H	1.98654	1.88063	0.0365748	3.86174	2.47739	0							cs	K
PY05735	hypothetical protein				4.76693	2.06816	0	4.02749	3.28554	0				h	P
PY05739	hypothetical protein							5.19402	5.2156	0				h	W
PY05740	putative yir3 protein - set A	2.8039	2.46085	0	5.74659	3.28439	0							av	L
PY05748	merozoite surface protein 1 precursor	-4.24212	0.33833	0										sp	G
PY05756	putative 60S Ribosomal protein L7	-4.10968	0.259249	0	-11.323	0.260181	0	-4.02012	0.514072	0				p	A
PY05772	Putative Hydrolase	1.88835	1.96077	0.0365748	3.22954	2.19925	0							o	M
PY05804	hypothetical protein										1.94665	7.93469	0	h	H
PY05815	hypothetical protein	-1.74575	0.720879	0.208101	-1.56122	0.550642	0.186746							h	D
PY05839	clathrin coat assembly like protein							5.86515	5.4307	0	3.37715	3.38164	0	pt	W
PY05856	hypothetical protein	2.16639	1.75583	0	3.33814	1.87711	0	6.64192	3.82183	0				h	S
PY05858	hypothetical protein							4.25878	4.64883	0				h	U
PY05860	mature parasite-infected erythrocyte surface antigen	3.73449	2.83019	0	5.90079	3.49108	0							sp	J
PY05892	Exp-2	-2.34671	0.602969	0.0623344										o	B
PY05897	hypothetical protein							6.93472	7.74689	0	2.41389	4.58223	0	h	X
PY05899	ATP synthase subunit C, putative	2.04037	1.75764	0.0365748	-4.65838	0.572853	0	4.46979	4.89319	0				e	H
PY05917	hypothetical protein							5.9702	5.0916	0	3.8786	3.90146	0	h	W
PY05926	hypothetical protein	1.80079	1.9746	0.0471309										h	M
PY05940	hypothetical protein							5.99514	6.64246	0				h	N
PY05941	hypothetical protein				2.71921	1.73836	0	3.61925	3.69372	0				h	U
PY05945	putative yir2 protein - set A							3.76554	4.07281	0	2.41825	5.06381	0	av	U
PY05966	hypothetical protein	1.96898	2.82178	0.0365748	3.65564	5.27108	0							h	I
PY05967	MSP4/5-related							3.81348	2.18725	0				sp	G
PY05977	erythrocyte binding protein	3.17777	7.74186	0	3.17567	10.1092	0							i	K
PY05979	hypothetical protein	2.68059	2.37737	0										h	K
PY05983	Homo sapiens dJ298J18.3	2.87141	3.25266	0	5.20726	4.2104	0							o	L
PY05984	moaA / nifB / pqqE family, putative	2.88489	2.17281	0	5.63801	2.51813	0							o	J
PY05990	14-3-3 protein	-3.14513	0.319357	0	-3.68674	0.301421	0							s	C
PY05995	235 kDa rhoptry protein-related							4.10871	4.39045	0				i	U
PY05998	hypothetical protein							3.22485	4.19038	0	2.35801	3.28332	0	h	H
PY05999	octapeptide-repeat antigen	-2.14043	0.576788	0.0905797	-1.28694	0.78335	0.650652							o	E
PY06014	mature-parasite-infected erythrocyte surface antigen	2.40412	2.21967	0	4.77604	2.19724	0							sp	J
PY06026	Enzyme of ILVE/PABC family-related	1.90172	1.88528	0.0365748										o	M
PY06032	hypothetical protein	3.08367	2.35609	0	4.57124	2.98466	0	6.81499	8.39544	0	3.14058	8.7424	0	h	N	x
PY06037	hypothetical protein							3.96974	5.63295	0	2.2343	10.2911	0	h	H	x
PY06047	hypothetical protein	3.53702	2.36753	0	5.96007	2.40538	0							h	J
PY06056	hypothetical protein - pyst-a	2.67066	2.42211	0	6.98954	3.19333	0							av	U
PY06066	V-type ATPase, C subunit, putative	-2.04137	0.538958	0.105129	-2.17984	0.567966	0.0129592							o	E
PY06067	hypothetical protein	3.7968	2.64382	0										h	M
PY06068	ribosomal protein S7	-2.71716	0.493602	0.0623344	-4.38302	0.44877	0							p	E
PY06069	hypothetical protein	3.61753	2.99646	0	3.59787	4.18842	0							h	K
PY06081	hypothetical protein				2.71103	1.94574	0	4.61414	4.64418	0	3.32523	4.19164	0	h	T
PY06103	hypothetical protein							8.90305	6.24258	0				h	X
PY06117	PyRhopHA1 paralog	1.88156	2.02018	0.0365748	3.75877	2.43609	0							i	M
PY06123	hypothetical protein	2.22554	3.24034	0	6.65992	3.65186	0							h	F
PY06128	hypothetical protein	2.16792	2.46335	0										h	M
PY06142	synthetic antigen of P.falciparum	3.23568	1.93588	0	5.24462	3.19638	0							o	K
PY06145	lysophospholipase							3.08999	3.54568	0				mp	H
PY06147	putative yir3 protein - set A	2.62653	2.15137	0	3.15148	2.21688	0	6.42618	9.86507	0	3.68935	11.6391	0	av	U	x
PY06158	heat shock protein 70	5.77363	3.22634	0	5.53332	3.10019	0	-2.72981	0.303737	0				pf	F
PY06203	blood-stage membrane protein Ag-1				-4.3815	0.15765	0				-1.59715	0.514172	0.351688	o	B
PY06212	NAC domain, putative	3.22635	1.85721	0	4.23299	1.98366	0	6.9444	8.27542	0	3.3662	11.3606	0	t	N	x
PY06225	ribosomal protein L4/L1 family, putative	-2.9282	0.434584	0.0365748	-6.18075	0.366303	0							p	B
PY06233	putative yir1 protein							7.43658	7.73072	0	3.18753	10.721	0	av	P
PY06246	S-adenosylmethionine synthetase	2.12276	1.97356	0.0365748										o	M
PY06253	hypothetical protein	1.81454	1.66234	0.0471309	2.9038	1.73952	0	5.13967	8.34178	0	2.85068	4.56048	0	h	T	x
PY06257	carbamoyl phosphate synthetase II-related	4.735	4.1381	0	7.35147	5.86153	0							n	F
PY06271	putative yir3 protein - set A	2.39264	2.14444	0				6.59547	5.72515	0				av	U
PY06281	dimethyladenosine transferase, putative	2.34273	3.09917	0	3.77934	4.13011	0							t	K
PY06292	fulmal1							6.34914	3.58046	0	2.38229	3.44931	0	o	V
PY06299	hypothetical protein	1.89428	1.72563	0.0365748										h	M
PY06305	hypothetical protein	2.35531	2.1881	0										h	M
PY06311	hypothetical protein	1.87573	1.47955	0.0365748	2.71326	2.18173	0							h	K
PY06317	putative yir1 protein	1.99237	2.2861	0.0365748	4.90809	2.78472	0							av	L
PY06326	putative yir1 protein							3.12212	4.62574	0				av	M
PY06360	hypothetical protein							4.10959	3.27507	0				h	U
PY06364	hypothetical protein	1.94968	1.93457	0.0365748	3.73238	2.02857	0	4.77357	9.11438	0	2.70073	10.7992	0	h	T	x
PY06372	hypothetical protein				2.69122	2.54718	0							h	I
PY06378	hypothetical protein	3.72783	3.05247	0	5.21586	5.93262	0							h	J
PY06388	formate/nitrite transporter, putative	3.21998	3.25892	0	4.76649	3.59249	0	2.94407	2.38025	0	2.76663	3.77945	0	tr	L	x
PY06393	hypothetical protein	3.58069	2.56211	0	4.94784	2.93752	0							h	J
PY06401	putative yir1 protein - set A										1.97523	11.557	0	av	M
PY06403	ER lumen protein retaining receptor-like protein, putative	-1.22961	0.806825	0.85639	-1.87801	0.596502	0.0381962							o	D
PY06409	hypothetical protein	1.8759	1.91582	0.0365748										h	M
PY06413	ubiquitin-activating enzyme e1 1	2.63255	3.14261	0	4.52979	4.5704	0							pd	L
PY06419	hypothetical protein	1.85317	1.87728	0.0471309	3.26344	2.06894	0	2.89292	4.37617	0				h	I
PY06423	hypothetical protein	2.20271	1.97249	0	4.72944	2.40518	0	6.35937	6.37447	0	3.68765	4.98832	0	h	Q	x
PY06444	putative yir4 protein - set A	2.31693	2.57677	0	5.09508	2.9745	0							av	M
PY06446	Ribosomal L37ae protein family, putative	-2.62213	0.411956	0.0623344	-2.2063	0.343157	0.0129592							p	E
PY06451	putative clathrin assembly protein				3.59821	1.91121	0							pt	M
PY06452	hypothetical protein	1.83146	1.83489	0.0471309										h	M
PY06455	hypothetical protein	-2.14522	0.666391	0.0905797	-2.00505	0.505951	0.0256227	-2.96568	0.57626	0				h	D
PY06459	Ribosomal L18p/L5e family, putative	-2.35722	0.498026	0.0623344	-1.81521	0.417318	0.063399							p	E
PY06460	60S ribosomal protein L7a	-1.33097	0.667705	0.74754	-1.47181	0.567363	0.358871							p	E
PY06464	ribosomal protein S9	-3.29611	0.321967	0	-3.23334	0.239395	0							p	D
PY06465	Ribosomal protein L13e	-4.64781	0.361804	0	-3.36878	0.323826	0	-1.21853	0.84927	0.527641				p	E
PY06466	hypothetical protein							7.1973	5.58531	0				h	X
PY06476	hypothetical protein				2.89361	1.68558	0	3.84494	5.67915	0	1.97852	10.9884	0	h	U
PY06477	hypothetical protein	4.88083	14.1619	0	6.77728	13.0257	0	3.10132	11.4137	0	3.72067	7.84956	0	h	F	x
PY06490	hypothetical protein	1.88883	1.98112	0.0365748										h	M
PY06500	hypothetical protein	3.61912	2.50276	0	4.38425	2.9068	0							h	L
PY06501	transcription initiation factor iib	1.96652	1.81639	0.0365748	4.12293	1.90491	0							t	M
PY06516	putative yir2 protein - set A	2.03906	2.11205	0.0365748										av	U
PY06539	hypothetical protein							3.87251	6.2181	0				h	H
PY06542	unnamed protein product	2.35758	2.95374	0	5.03836	3.15713	0							h	J
PY06545	Unknown-related							5.14805	6.53259	0				h	W
PY06554	MAP kinase-related	2.75568	2.20378	0	4.15202	2.23578	0							s	M
PY06560	DNA-dependent RNA polymerase-related	3.30206	2.4373	0	7.10597	2.53099	0							t	F
PY06561	ribonuclease HII, putative				3.09958	2.21581	0							t	L
PY06565	hypothetical protein							4.54035	7.50658	0	2.88287	5.07208	0	h	U
PY06566	hypothetical protein							3.43492	5.82204	0				h	U
PY06576	ERYTHROCYTE MEMBRANE PROTEIN PFEMP3	2.15669	4.79131	0										cs	M
PY06595	hypothetical protein	2.5534	2.18441	0	4.72186	2.33296	0							h	L
PY06597	DHHC zinc finger domain, putative	2.61456	1.94704	0	3.88967	1.98936	0	3.89829	4.32386	0				o	P
PY06600	KED	2.76693	2.62586	0	4.05715	3.20432	0							o	K
PY06605	protein serine/threonine phosphatase alpha	2.31816	2.23852	0	2.80521	2.2672	0							o	K
PY06610	hypothetical protein	3.01909	2.44799	0	3.15891	2.68602	0	7.94711	6.91778	0	2.12399	11.7995	0	h	X	x
PY06612	hypothetical protein	2.80887	3.68204	0	4.30054	5.36163	0							h	L
PY06614	93 kDa protein - pyst-a							5.587	8.02797	0	3.45493	4.87394	0	av	M
PY06618	hypothetical protein				4.25693	2.04065	0	3.35671	3.45193	0	2.07493	5.82844	0	h	I
PY06644	enolase	-2.13339	0.670388	0.0905797	-2.98376	0.674751	0							e	D
PY06652	Arabidopsis thaliana At4g22310-related							3.76437	5.83702	0	2.08512	11.3743	0	h	I	x
PY06655	hypothetical protein				4.86623	2.42393	0							h	P
PY06672	hypothetical protein	1.83559	1.89954	0.0471309										h	M
PY06673	hypothetical protein	-2.24727	0.594206	0.0765799										h	D
PY06679	putative yir2 protein - set A	2.02674	1.88919	0.0365748										av	N
PY06682	hypothetical protein	2.08267	1.99932	0.0365748	3.40685	2.09336	0							h	M
PY06684	hypothetical protein							4.1859	3.92117	0				h	W
PY06693	hypothetical protein							2.95353	3.54158	0				h	H
PY06695	hypothetical protein	2.4682	4.09918	0	4.22514	5.40083	0							h	L
PY06697	hypothetical protein	1.82347	1.85375	0.0471309										h	M
PY06700	hypothetical protein - yir - set A	2.17746	2.11793	0										av	M
PY06704	ribosomal protein S5	-2.76944	0.396668	0.0471309	-2.85686	0.302935	0							p	E
PY06707	14-3-3 protein 3				3.44464	2.80501	0	5.84857	8.78581	0				s	R
PY06716	hypothetical protein	3.39762	4.49701	0	2.6842	8.71923	0	4.31392	3.67113	0	3.15696	3.89832	0	h	T	x
PY06724	Protein kinase domain							7.30143	9.50291	0				o	N
PY06730	hypothetical protein				3.63639	1.94019	0							h	L
PY06752	hypothetical protein				2.74363	3.58994	0							h	R
PY06776	hypothetical protein							4.05038	3.51733	0				h	U
PY06789	hypothetical protein	2.73441	1.94859	0	2.79573	2.17878	0							h	I
PY06795	putative yir2 protein - set A	2.42781	2.74632	0	5.1566	3.19431	0							av	P
PY06826	Enoyl-CoA hydratase, putative				3.59241	1.6572	0							fm	M
PY06828	hypothetical protein	3.56228	3.14163	0										h	F
PY06836	ERYTHROCYTE MEMBRANE PROTEIN PFEMP3							6.69343	10.2987	0	3.06716	6.54674	0	cs	N
PY06849	hypothetical protein	2.22278	2.50263	0	3.35471	2.07753	0				2.15912	5.97584	0	h	I
PY06872	hypothetical protein	2.03905	2.65917	0.0365748	5.01317	2.8646	0							h	J
PY06891	putative yir1 protein - set A	2.90974	2.65877	0	3.9533	3.13923	0	3.37635	3.74912	0				av	J
PY06896	glutamine cyclotransferase	2.67211	2.73598	0										o	F
PY06906	hypothetical protein	4.14089	2.59636	0										h	F
PY06915	hypothetical protein	1.80368	1.80109	0.0471309	3.60234	1.93443	0							h	M
PY06921	W43325 comes from this gene., putative	1.94054	1.64066	0.0365748										o	M
PY06930	Plasmodium falciparum CPW-WPC domain, putative	2.47229	2.53665	0	4.29312	3.29033	0							o	P
PY06936	hypothetical protein							3.87281	3.73752	0	2.20818	5.51617	0	h	H
PY06945	rhoptry protein				2.85338	1.74992	0	3.41741	2.69112	0				i	U
PY06953	hypothetical protein	-2.55484	0.626732	0.0623344										h	D
PY06964	Drosophila melanogaster AT11165p-related	1.80654	1.54295	0.0471309										o	M
PY06969	hypothetical protein							5.94309	10.8209	0	2.39298	6.25571	0	h	X
PY06971	dimethyladenosine transferase, putative	2.16187	3.40805	0	6.18229	4.46412	0							t	J
PY06972	acidic ribosomal protein P1 - hydromedusa	-3.40814	0.271603	0	-9.55256	0.217204	0	-3.73292	0.423916	0				p	A
PY06973	Ribosomal protein L24e, putative	-4.75735	0.24557	0	-9.12309	0.192496	0	3.58904	8.54159	0				p	B
PY07012	putative yir2 protein - set A	1.86178	1.92038	0.0365748	3.95564	2.10565	0	6.46026	3.89478	0				av	L
PY07015	hypothetical protein				3.55395	2.0985	0	6.44351	10.3565	0	2.96728	6.35064	0	h	S	x
PY07016	hypothetical protein							10.2548	10.4844	0				h	N
PY07028	putative yir1 protein				5.39086	2.30913	0	5.50171	3.61718	0				av	M
PY07030	hypothetical protein	1.93675	2.07955	0.0365748	3.61371	2.47198	0							h	M
PY07057	hypothetical protein							4.459	2.65876	0				h	H
PY07059	CCAAT-box DNA binding protein subunit B	2.7675	2.12413	0										t	K
PY07060	unknown protein	2.34653	1.77482	0	3.07984	1.91088	0							h	I
PY07067	ring-infected erythrocyte surface antigen	2.10377	1.84662	0.0365748	3.30304	2.03144	0							sp	M
PY07081	hypothetical protein	2.41166	2.44493	0	3.44918	2.75999	0	6.08552	6.18862	0	2.24683	3.05305	0	h	S	x
PY07092	hypothetical protein	2.08706	7.15216	0.0365748	7.34704	10.2426	0							h	F
PY07104	DnaJ domain, putative							6.84429	5.44798	0				pf	X
PY07110	hypothetical protein	2.97489	3.4106	0	5.61004	4.24039	0							h	J
PY07117	hypothetical protein				3.79968	2.11271	0	3.50501	3.56326	0				h	I
PY07118	hypothetical protein							4.7295	3.94383	0				h	W
PY07119	hypothetical protein	2.21724	1.85727	0	3.74656	2.00194	0	4.57577	7.55776	0	2.62945	13.8803	0	h	T	x
PY07121	probable elongation factor 1-gamma 1	-3.56084	0.510851	0	-2.70016	0.351976	0							p	D
PY07137	Streptococcus pyogenes AMV156	4.39936	2.4145	0										o	F
PY07155	hypothetical protein	2.98623	1.81594	0										h	L
PY07162	hypothetical protein	1.98588	1.97899	0.0365748										h	M
PY07170	putative yir1 protein - set A							3.82609	5.02471	0	2.08128	3.51568	0	av	L
PY07172	homeobox-containing protein							5.88741	4.73074	0	2.20949	2.96489	0	cd	W
PY07175	putative yir3 protein	3.25573	7.39577	0	4.06032	8.85135	0							av	L
PY07198	putative yir2 protein							6.15958	8.05783	0	3.23889	12.8429	0	av	N
PY07201	hypothetical protein	2.92394	2.52834	0										h	M
PY07202	PCAF associated factor 65 beta	4.04796	3.38463	0	7.69414	3.93099	0							o	F
PY07203	hypothetical protein	3.07788	2.12832	0				4.58751	4.47482	0				h	Q
PY07205	hypothetical protein	1.92277	2.18034	0.0365748										h	M
PY07207	hypothetical protein							4.88872	7.17751	0				h	R
PY07211	putative yir1 protein - set A				3.24861	2.04148	0							av	N
PY07214	hypothetical protein	2.05606	2.16231	0.0365748	3.05451	1.95218	0							h	M
PY07219	hypothetical protein							6.82172	9.08114	0	2.71604	6.02701	0	h	X
PY07288	RNase H, putative	2.86909	2.06556	0	4.87972	2.56253	0							t	L
PY07297	Cytochrome c oxidase subunit III							3.24764	2.55635	0	2.13699	3.08385	0	e	G
PY07298	hypothetical protein	2.67982	2.03541	0	4.61688	1.87876	0							h	L
PY07307	hypothetical protein	3.48231	5.38709	0	10.1834	6.75899	0							h	F
PY07324	hypothetical protein							2.91723	2.41161	0	2.16075	2.27835	0	h	H
PY07334	hypothetical protein							6.5071	7.19971	0	2.82324	11.1501	0	h	X
PY07336	hypothetical protein	2.45781	2.33234	0										h	M
PY07346	putative yir1 protein							4.23633	6.97699	0				av	F
PY07368	circumsporozoite protein precursor-related	2.90208	2.2507	0	4.37882	2.57624	0							i
PY07370	ribosomal protein L13, putative	-2.57178	0.468738	0.0623344	-8.41423	0.389622	0							p	A
PY07409	60S ribosomal protein L23	-3.23631	0.325788	0	-2.26722	0.334556	0.0129592							p	D
PY07420	hypothetical protein							3.14924	2.91554	0				h	G
PY07424	hypothetical protein	2.47625	2.07034	0										h	K
PY07426	putative yir4 protein - set A	1.88619	1.9622	0.0365748	3.61857	2.02798	0							av	J
PY07433	hypothetical protein							6.01331	7.7482	0	2.10082	11.7046	0	h	S
PY07443	hypothetical protein	1.84374	1.72686	0.0471309				4.62879	7.66045	0	3.16975	11.3346	0	h	T	x
PY07447	ERYTHROCYTE MEMBRANE PROTEIN PFEMP3	2.46323	2.21699	0	4.9089	2.77191	0							cs	L
PY07460	putative yir1 protein - set A				3.39157	2.37255	0							av	J
PY07468	Adrenodoxin precursor	1.81173	2.01919	0.0471309										o	M
PY07470	ribosome releasing factor							3.1941	2.6359	0				p	G
PY07479	hypothetical protein				3.1504	2.19714	0	7.30219	6.02267	0	2.43134	3.17994	0	h	X
PY07484	hypothetical protein	3.20378	1.84763	0	3.25161	1.82118	0							h	L
PY07504	hypothetical protein				4.42589	2.42535	0	3.5623	5.44	0				h	P
PY07508	ribosomal protein S13/S18	-2.1167	0.472918	0.0905797										p	D
PY07512	putative yir3 protein							4.52944	5.58622	0				av	N
PY07521	putative bir1 protein - yir - set A										2.37294	5.65573	0	av
PY07524	putative yir1 protein - set A	1.92664	2.17677	0.0365748	3.07775	2.30565	0	4.52879	2.96752	0				av	F
PY07551	hypothetical protein				3.00466	2.16213	0	2.90794	7.47008	0	2.11554	3.22505	0	h	I
PY07553	hypothetical protein							4.81101	30.3897	0	2.77425	29.7831	0	h	W
PY07556	hypothetical protein							4.69907	27.804	0	2.44108	30.6385	0	h	U
PY07564	hypothetical protein							4.19639	34.6165	0	2.65466	25.5899	0	h	U
PY07566	hypothetical protein	2.08297	1.94504	0.0365748	3.12325	2.004	0	7.1139	8.30492	0	2.3288	16.4657	0	h	S	x
PY07567	hypothetical protein							8.48178	17.6531	0				h	X
PY07568	hypothetical protein							3.32829	51.2226	0	2.30234	51.8333	0	h	U
PY07570	hypothetical protein							4.16733	16.1231	0	3.0413	11.5568	0	h	U
PY07576	WD40 protein Ciao1-related										1.88448	6.06076	0	o	H
PY07585	hypothetical protein							4.35913	51.7875	0	2.23126	39.8745	0	h	U
PY07586	hypothetical protein							7.20923	15.5449	0				h	N
PY07587	hypothetical protein							4.3185	50.4606	0	2.62572	32.8166	0	h	U
PY07588	hypothetical protein							2.90592	44.016	0	2.27592	33.4336	0	h	U
PY07589	hypothetical protein							6.51955	16.8994	0	2.59446	14.725	0	h	X
PY07613	titin-L1 fusion protein-related							6.29447	8.23775	0				i	N
PY07622	hypothetical protein	3.17356	2.63841	0										h	F
PY07628	putative yir4 protein - set A	2.58983	3.0937	0										av	F
PY07630	putative bir1 protein - yir - set A	-4.46092	0.13493	0	-5.86094	0.132956	0							av	F
PY07631	hypothetical protein				-6.08229	0.144466	0	-4.20444	0.403556	0				h	C
PY07633	hypothetical protein							4.03094	4.72558	0				h	U
PY07641	Mitochondrial carrier protein, putative							6.07545	8.85959	0	2.28235	4.8047	0	tr	W
PY07663	hypothetical protein							4.09956	51.1683	0	2.68938	40.698	0	h	U
PY07664	hypothetical protein							4.76992	28.3674	0	2.91614	31.0708	0	h	W
PY07665	hypothetical protein	2.32852	2.01876	0				6.7894	4.56113	0	1.89878	2.86707	0	h	X
PY07672	hypothetical protein	1.86449	2.29895	0.0365748	3.12501	2.53739	0							h	L
PY07678	hypothetical protein	3.4921	9.75471	0	6.77338	16.9715	0							h	F
PY07683	Adhesion lipoprotein, putative				4.29609	3.61436	0	5.95423	10.2511	0	4.48207	8.15595	0	o	Q
PY07688	hypothetical protein							3.65956	5.35086	0				h	U
PY07691	hypothetical protein							5.24347	8.45381	0	3.77668	6.1156	0	h	U
PY07707	polysaccharide export protein-related	2.72993	3.73001	0	5.08958	4.51636	0							o	L
PY07710	hypothetical protein							3.94163	4.04589	0				h	U
PY07711	hypothetical protein							4.74402	8.22036	0	2.76348	10.021	0	h	U
PY07718	hypothetical protein							4.44426	24.9215	0	2.87518	11.1856	0	h	U
PY07719	hypothetical protein	2.31659	2.22558	0	4.3028	2.52707	0	5.35234	5.82393	0	2.19559	3.48263	0	h	T
PY07722	hypothetical protein	2.56448	2.68932	0	5.82504	3.17217	0	5.76689	7.30195	0	2.62067	4.57623	0	h	N	x
PY07723	hypothetical protein				3.94108	2.94667	0	4.4252	6.71435	0	3.11278	7.84506	0	h	T
PY07725	hypothetical protein	2.36945	2.45583	0	4.56286	2.88928	0	5.64541	5.34488	0				h	R
PY07728	probable nucleoside phosphorylase							5.02476	4.74066	0	2.75749	4.07044	0	n	N
PY07729	hypothetical protein	3.5893	3.82421	0	5.08046	5.87206	0							h	Q
PY07736	Acyltransferase, putative							4.55459	7.60606	0	3.94053	5.55202	0	o	U
PY07739	LytB protein							5.58199	12.4479	0	3.11027	7.58262	0	o	N
PY07741	hypothetical protein							6.21092	6.7945	0	3.5183	7.05442	0	h	N
PY07742	hypothetical protein	2.9057	2.82444	0	6.10838	3.16697	0							h	F
PY07746	hypothetical protein							5.3019	7.59282	0				h	U
PY07748	oxidoreductase protein, putative	2.76098	2.64087	0	5.62316	2.65367	0	4.35284	5.73967	0				o	O
PY07750	probable ATP-binding component of ABC transporter-related				2.63711	1.91348	0	4.54594	3.85042	0	3.03833	3.88299	0	tr	I	x
PY07752	molybdopterin guanine dinucleotide synthesis protein B	2.59339	3.53989	0	6.43504	4.20015	0	4.80615	9.83699	0				o	O
PY07757	hypothetical protein	2.71838	3.21628	0	6.14596	3.48006	0	4.68331	8.52827	0	2.38985	6.07574	0	h	O	x
PY07758	xanthomonadin biosynthesis related protein 2-related	2.48867	2.4556	0	4.3519	2.58795	0	4.08424	5.55631	0	1.93691	12.2324	0	o	P	x
PY07759	FtsK/SpoIIIE family, putative	1.87408	2.44154	0.0365748	4.37317	2.71952	0	3.36856	5.59381	0	1.97471	13.5105	0	cd	I	x
PY07770	hypothetical protein	3.08567	3.36672	0	4.57245	3.34362	0	5.45646	10.018	0	2.74701	11.664	0	h	Q	x
PY07771	hypothetical protein	4.2001	3.15952	0	10.9614	4.38446	0	5.04348	7.487	0	2.08893	17.9898	0	h	F	x
PY07773	hypothetical protein							4.35431	7.93575	0				h	U
PY07774	inorganic phosphate transporter							4.18427	8.23506	0	2.61533	4.55476	0	tr	U
PY07778	transmembrane protein, putative							4.39939	5.51952	0	3.05141	4.97436	0	o	U
PY07785	hypothetical protein	2.00673	1.80511	0.0365748										h	M
PY07803	hypothetical protein				4.56366	2.77362	0	4.35855	7.55842	0				h	U
PY07807	Bradyrhizobium japonicum ID89-related	2.16596	2.53873	0	5.10462	3.28893	0							o	M
PY07809	hypothetical protein							4.38917	6.99186	0	3.1052	5.25267	0	h	U
PY07812	hypothetical protein				3.86781	2.81225	0	4.89877	10.7698	0	3.01624	6.11185	0	h	T
PY07814	hypothetical protein	2.35926	2.65559	0	3.5507	3.4851	0	4.43666	8.24518	0	2.78268	6.24682	0	h	T	x
PY07825	Arabidopsis thaliana At1g20220/T20H2_3-related	-4.30692	0.270884	0	-3.94522	0.240151	0	-2.24326	0.291567	0.0161406				o	E
PY07828	hypothetical protein							6.73762	5.58932	0	3.48186	4.53634	0	h	X
PY07837	hypothetical protein							3.06444	5.62135	0				h	U
PY07841	Gag polyprotein	2.33207	2.20686	0	3.71081	2.19569	0	4.89024	6.99297	0	2.26653	13.9087	0	o	T	x
PY07846	hypothetical protein							6.38986	15.8721	0				h	X
PY07847	hypothetical protein							3.2945	44.566	0	2.71362	44.942	0	h	U
PY07848	hypothetical protein							3.34874	3.73796	0				h	U
PY07854	hypothetical protein							8.3255	14.2622	0				h	X
PY07857	hypothetical protein							5.41524	15.6087	0	3.09076	10.8166	0	h	N
PY07858	hypothetical protein							6.66208	22.6841	0	2.03942	10.5396	0	h	X
