# Supplementary material for: Transcriptional Analysis of the Pre-Erythrocytic Stages of the Rodent Malaria Parasite, Plasmodium yoelii
Source: PLoS One. 2010 Apr 21;5(4):e10267. doi: 10.1371/journal.pone.0010267 (PMC2858153; doi:10.1371/journal.pone.0010267)
Supplement: Table S2 — List of Genes Differentially Expressed in 24hrLS relative to wtSPZ. (0.21 MB XLS) [file pone.0010267.s003.xls]

## Sheet: Sheet1
Table S2A. List of Genes Differentially Expressed in 24hrLS relative to wtSPZ
Gene ID1	Description2	Fold Change3	Relative Expression4	q-value(%)5	Functional Groups6
PY00037	RNA helicase	3.97616	3.74127	0	P
PY00060	hypothetical protein	2.17256	1.5474	0	h	1: Gene ID from PlasmoDB.org
PY00194	hypothetical protein	2.59608	1.61873	0	h	2: Annotated function of protein encoded by each P. yoelii gene, from Plasmodb.org
PY00204	hypothetical protein	0.156033	-6.18478	0	h	3:Fold Change calculated from average expression in 24hrLS divided by average expression in wtSPZ
PY00207	ABC transporter-like protein	2.65902	2.55696	0	tr	4: Relative Expression[d(i)] calculated as described in ref. 15, briefly:
PY00266	Streptococcus pyogenes AMV258	2.69862	2.25115	0	o
PY00274	hypothetical protein	4.08186	1.73421	0	h
PY00357	hypothetical protein	2.70267	2.39183	0	h
PY00411	hypothetical protein	2.07322	2.05692	0	h
PY00415	hypothetical protein	3.49012	2.04295	0	h
PY00444	hypothetical protein	2.31494	1.90612	0	h
PY00451	Glycoprotease family, putative	2.23723	2.17027	0	o
PY00455	hypothetical protein	0.338439	-5.29407	0	h
PY00484	hypothetical protein - pyst-a	2.74923	1.93342	0	av
PY00495	putative yir1 protein	3.06367	2.69617	0	av
PY00508	hypothetical protein	2.64502	2.47154	0	h
PY00556	hypothetical protein	3.505	2.7714	0	h
PY00560	hypothetical protein	3.07477	2.10105	0	h
PY00563	hypothetical protein	5.027	3.36482	0	h
PY00572	putative WD-40 repeat protein	2.60677	2.3443	0	o
PY00614	hypothetical protein	2.60041	1.94516	0	h
PY00632	hypothetical protein	2.57211	1.83669	0	h
PY00669	serine hydroxymethyltransferase, mitochondrial precursor	2.67541	1.60919	0	n
PY00695	Homo sapiens CDA08-related	3.48177	2.53346	0	im
PY00713	hypothetical protein	4.91842	2.78189	0	h
PY00724	hypothetical protein	4.89128	2.5984	0	h
PY00780	Cytochrome b, putative	2.75514	2.62596	0	e
PY00788	hypothetical protein	3.09306	1.99757	0	h
PY00798	hypothetical protein	2.24468	1.62996	0	h
PY00938	hypothetical protein	2.59889	1.948	0	h
PY00949	hypothetical protein	2.91542	1.90348	0	h	5:q-value is a statisitic similar to a p-value that measures how significantly the gene is differentially expressed
PY00960	tetracycline resistance protein tetm from transposon tn1545	4.05334	4.43046	0	r	6: Functioanl group assigned as decribed in text,
PY00965	hypothetical protein	4.95369	2.84551	0	h
PY00973	RNA recognition motif, putative	3.39516	2.8421	0	o
PY00992	hypothetical protein	2.69849	1.91475	0	h
PY01039	myosin PfM-C-related	4.91181	4.01586	0	m
PY01115	DNA-directed RNA polymerase, beta subunit	2.90746	2.70434	0	t
PY01120	Arabidopsis thaliana BRAHMA ortholog-related	4.03918	2.75437	0	t
PY01143	GAF domain protein	3.80627	2.65453	0	s
PY01172	Arabidopsis thaliana K1F13.3	2.42047	1.82743	0	h
PY01222	subtilisin-like protease 2	2.94218	2.31504	0	o
PY01226	hypothetical protein	3.19494	4.02769	0	h
PY01231	SNF2 family N-terminal domain, putative	2.88038	2.34836	0	o
PY01235	hypothetical protein	3.44342	2.90826	0	h
PY01242	Ubiquitin carboxyl-terminal hydrolase family 2, putative	3.19751	2.1497	0	pd
PY01251	VPS45-like protein	2.57885	2.42594	0	pt
PY01313	hypothetical protein - pyst-a	2.95478	2.17196	0	av
PY01334	93 kDa protein - pyst-a	2.94983	2.34718	0	av
PY01408	hypothetical protein	3.48045	3.00449	0	h
PY01438	DNA mismatch repair protein, C-terminal domain, putative	2.24938	1.83818	0	drp
PY01444	hypothetical protein	2.87	2.99524	0	h
PY01451	hypothetical protein	3.18705	1.78985	0	h
PY01467	Drosophila melanogaster CG2246 gene product, putative	3.68435	2.76365	0	o
PY01476	hypothetical protein	3.20391	3.13219	0	h
PY01498	hypothetical protein	4.31703	3.83397	0	h
PY01501	hypothetical protein	2.80299	3.26963	0	h
PY01511	aspartyl-tRNA synthetase, putative	3.56791	2.73235	0	p
PY01549	arabinogalactan protein	0.43108	-2.73868	0	o
PY01586	beta-hydroxyacyl-ACP dehydratase precursor	6.64862	2.87627	0	fm
PY01606	gamma-glutamylcysteine synthetase-related	4.1786	3.5467	0	a
PY01663	M83163 circumsporozoite protein-related	2.35811	1.87784	0	sp
PY01669	hypothetical protein	4.42233	2.44882	0	h
PY01676	hypothetical protein	2.43647	1.82019	0	h
PY01690	hypothetical protein	2.39159	1.94561	0	h
PY01711	hypothetical protein	2.89004	3.17977	0	h
PY01716	hypothetical protein	4.89126	1.87314	0	h
PY01755	hypothetical protein	3.2031	1.69941	0	h
PY01802	hypothetical protein	3.5857	2.41384	0	h
PY01854	putative clathrin heavy chain	5.62118	1.90147	0	pt
PY01878	hypothetical protein	2.63783	1.77537	0	h
PY01902	DEAD/DEAH box helicase, putative	4.13584	3.01836	0	o
PY01913	hypothetical protein	4.01572	3.42223	0	h
PY01936	hypothetical protein	3.44306	1.77767	0	h
PY01944	TPR Domain, putative	2.32598	2.26761	0	o
PY01946	Krox-like protein	2.24085	2.17992	0	t
PY01959	hypothetical protein	3.9893	3.41341	0	h
PY01984	hypothetical protein	0.505434	-2.5968	0	h
PY02003	hypothetical protein	2.80829	2.80508	0	h
PY02055	hypothetical protein	2.15034	1.65341	0	h
PY02065	hypothetical protein	2.92593	2.14351	0	h
PY02084	putative oxoglutarate/malate translocator protein	3.25475	1.66987	0	tr
PY02090	hypothetical protein	4.76532	3.56784	0	h
PY02115	hypothetical protein	3.67245	2.29548	0	h
PY02294	hypothetical protein	2.87075	2.89594	0	h
PY02330	hypothetical protein	3.82103	1.8954	0	h
PY02336	hypothetical protein	6.97766	3.36995	0	h
PY02348	Homo sapiens KIAA0851 protein-related	2.08133	1.5693	0	o
PY02379	hypothetical protein	0.37959	-3.49857	0	h
PY02383	unnamed protein product-related	5.0237	2.32309	0	h
PY02405	hypothetical protein	0.230434	-3.79154	0	h
PY02432	hypothetical protein	0.337378	-3.68148	0	h
PY02433	EF hand, putative	3.33846	1.62999	0	o
PY02470	hypothetical protein	6.92292	2.32289	0	h
PY02476	DnaJ homolog	4.78585	2.26056	0	pf
PY02526	PINT domain protein	4.9983	2.11093	0	o
PY02536	49 kDa zinc finger protein	2.3349	1.62303	0	o
PY02548	hypothetical protein	4.47222	2.88744	0	h
PY02573	putative phospho-ser/thr phosphatase	5.2864	2.69672	0	o
PY02595	asparagine-rich protein	4.25322	2.36302	0	h
PY02619	unknown protein	4.19918	2.41946	0	h
PY02696	hypothetical protein	4.1383	3.78984	0	h
PY02721	PCI domain, putative	4.73802	2.24887	0	o
PY02733	Kinesin motor domain, putative	3.1428	2.59351	0	m
PY02737	hypothetical protein	3.27554	2.7946	0	h
PY02842	hypothetical protein	3.2455	2.76402	0	h
PY02871	hypothetical protein	3.94997	2.15479	0	h
PY02900	hypothetical protein	2.22047	1.69554	0	h
PY02915	homeobox-containing protein	4.09067	2.69564	0	cd
PY02956	hypothetical protein	4.65648	2.24358	0	h
PY02968	hypothetical protein	4.12612	2.23887	0	h
PY03011	early transcribed membrane protein family	0.213038	-3.96004	0	h
PY03047	hypothetical protein	0.146503	-3.81278	0	h
PY03052	sporozoite surface protein 2 precursor	0.116051	-5.91586	0	i
PY03068	hypothetical protein	0.236778	-2.87766	0	h
PY03083	FAD/NAD-binding Cytochrome reductase, putative	5.5378	2.40414	0	e
PY03119	hypothetical protein	5.09554	2.68231	0	h
PY03168	circumsporozoite protein	0.126315	-7.48673	0	i
PY03189	homeobox-containing protein, putative	2.9648	2.05223	0	cd
PY03192	hypothetical protein	2.21163	1.76073	0	h
PY03225	hypothetical protein	2.53951	1.83391	0	h
PY03230	hypothetical protein	4.1458	4.31719	0	h
PY03252	hypothetical protein	3.63571	1.62845	0	h
PY03285	hypothetical protein	2.26007	1.71222	0	h
PY03290	development protein DG1124	5.5786	2.25416	0	cd
PY03310	hypothetical protein	3.34004	1.85575	0	h
PY03344	hypothetical protein	3.38116	3.65662	0	h
PY03382	hypothetical protein	2.03733	1.96134	0	h
PY03386	hypothetical protein	4.1916	2.29941	0	h
PY03396	hypothetical protein	3.71007	3.62752	0	h
PY03460	hypothetical protein	0.344546	-2.31967	0	h
PY03505	unnamed protein product	3.65255	1.9076	0	h
PY03506	ciliary outer arm dynein beta heavy chain-related	3.98073	4.31692	0	m
PY03518	hypothetical protein	2.08547	1.58929	0	h
PY03555	hypothetical protein	2.14087	1.59521	0	h
PY03559	ribosomal protein L7/L12	3.40877	2.09748	0	p
PY03578	hypothetical protein	4.63331	2.52775	0	h
PY03582	hypothetical protein	2.55162	2.05012	0	h
PY03627	RNA recognition motif, putative	3.18997	2.34057	0	o
PY03647	hypothetical protein	2.60798	2.02916	0	h
PY03667	hypothetical protein	2.99071	2.4373	0	h
PY03675	hypothetical protein	1.90923	1.77518	0	h
PY03692	hypothetical protein	2.00193	1.74722	0	h
PY03697	hypothetical protein	2.385	2.41797	0	h
PY03731	putative yir1 protein - set A	2.56619	2.50766	0	av
PY03742	putative yir2 protein - set A	2.41452	2.75501	0	av
PY03752	Bromodomain, putative	2.04621	1.58829	0	d
PY03795	hypothetical protein	3.22768	2.65483	0	h
PY03803	ERYTHROCYTE MEMBRANE PROTEIN PFEMP3	3.25441	2.27453	0	cs
PY03829	hypothetical protein	0.110175	-3.77563	0	h
PY03854	putative yir3 protein	2.80387	3.42673	0	av
PY03864	homeobox-containing protein	2.6707	2.92704	0	cd
PY03897	hypothetical protein	4.22785	2.51659	0	h
PY03898	Plasmodium vivax PV1H14160_P	0.428448	-2.62057	0	o
PY03915	hypothetical protein	1.96525	1.60411	0	h
PY03940	hypothetical protein	2.39714	2.03087	0	h
PY03957	cyclophilin-RNA interacting protein	4.16832	2.16495	0	o
PY03960	ERYTHROCYTE MEMBRANE PROTEIN PFEMP3	2.57366	1.68627	0	cs
PY04016	hypothetical protein	2.88189	1.80828	0	h
PY04025	hypothetical protein	2.89029	3.2333	0	h
PY04026	cdc-2 related kinase 3	4.24636	3.28323	0	cd
PY04054	hypothetical protein	2.88186	2.6531	0	h
PY04075	putative enhancer protein	4.58477	3.93198	0	o
PY04109	hypothetical protein	3.35162	2.00231	0	h
PY04152	hypothetical protein	3.14818	1.96555	0	h
PY04166	hypothetical protein	2.44361	2.29485	0	h
PY04179	expressed protein	2.01289	1.56501	0	o
PY04201	putative phosphatidylinositol/phophatidylcholine transfer protein	3.5519	2.60367	0	mp
PY04232	Insulinase, putative	2.80948	2.54762	0	o
PY04273	hypothetical protein	4.62583	2.15362	0	h
PY04280	hypothetical protein	3.032	2.33944	0	h
PY04284	WD-repeat protein p103	2.82015	2.62986	0	o
PY04285	1-cys peroxidoxin	1.88495	1.57077	0	a
PY04352	hypothetical protein	3.35669	2.7957	0	h
PY04378	ATPase, AAA family, putative	2.68091	2.39302	0	o
PY04392	Arabidopsis thaliana F1E22.4-related	5.24263	3.44155	0	t
PY04399	hypothetical protein	4.30628	4.07767	0	h
PY04408	hypothetical protein	2.5448	1.57808	0	h
PY04415	hypothetical protein	4.00819	2.062	0	h
PY04436	ribosomal protein L21, putative	0.263122	-3.25109	0	p
PY04444	putative APC11 anaphase-promoting complex subunit	7.57226	2.17674	0	cd
PY04455	RNA polymerases L / 13 to 16 kDa subunit	6.05963	3.24046	0	t
PY04468	hypothetical protein	2.92863	3.70367	0	h
PY04471	peptide chain release factor 1	2.70796	2.68358	0	p
PY04472	Heme/Steroid binding domain, putative	2.11926	2.17308	0	hs
PY04495	1st euk. member	3.2411	2.41688	0	h
PY04514	putative yir3 protein - set A	2.99013	2.50614	0	av
PY04528	FCA gamma-related	3.03885	2.15217	0	o
PY04531	hypothetical protein	4.06311	2.89049	0	h
PY04551	hypothetical protein	3.10588	3.25312	0	h
PY04553	hypothetical protein	2.99857	1.63457	0	h
PY04557	hypothetical protein	8.43018	3.24143	0	h
PY04559	RNA lariat debranching enzyme	5.89128	3.81009	0	t
PY04564	cyclin homologue-related	2.56319	2.03334	0	cd
PY04565	cyclin homologue-related - pyst-a	4.12075	3.07754	0	cd
PY04568	hypothetical protein	1.80696	1.98529	0	h
PY04573	putative dihydrolipoamide S-acetyltransferase	1.91322	1.56363	0	g
PY04575	hypothetical protein	3.49844	2.54545	0	h
PY04632	hypothetical protein - pyst-a	4.02541	2.30342	0	av
PY04653	hypothetical protein	0.323518	-4.07316	0	h
PY04654	hypothetical protein	2.95313	2.54351	0	h
PY04704	hypothetical protein	2.58439	2.63591	0	h
PY04718	hypothetical protein	3.39806	3.30349	0	h
PY04745	hypothetical protein	2.54186	1.77473	0	h
PY04756	phenylalanyl-tRNA synthetase, putative	3.41596	2.76389	0	p
PY04793	dihydrolipoamide dehydrogenase	2.49099	1.7526	0	e
PY04801	hypothetical protein	3.03545	1.79892	0	h
PY04840	hypothetical protein	0.410377	-2.99086	0	h
PY04848	hypothetical protein	2.36466	1.58244	0	h
PY04860	hypothetical protein	3.83697	3.80164	0	h
PY04897	hypothetical protein	2.36232	1.66657	0	h
PY04922	ERYTHROCYTE MEMBRANE PROTEIN PFEMP3	2.30226	1.81462	0	cs
PY04929	hypothetical protein - pyst-a	4.26006	2.69201	0	av
PY04953	hypothetical protein	3.6333	2.60655	0	h
PY04959	rhoptry protein	4.38955	2.76873	0	i
PY04964	putative yir2 protein - set A	2.12211	1.82971	0	av
PY04965	putative yir4 protein - set A	3.55839	3.17431	0	av
PY04968	hypothetical protein	2.95462	1.77263	0	h
PY05006	hypothetical protein	3.93443	3.25357	0	h
PY05016	protein-l-isoaspartate o-methyltransferase-related	3.69031	3.24343	0	o
PY05017	Maf-like protein, putative	3.07274	2.11574	0	t
PY05053	hypothetical protein	2.52707	2.24166	0	h
PY05060	Plasmodium falciparum CG1 protein-related	2.74355	2.10305	0	o
PY05063	Plasmodium falciparum CG4	3.57837	2.06902	0	o
PY05153	TERT gene	6.00123	2.22357	0	d
PY05177	hypothetical protein	3.5394	3.27559	0	h
PY05178	homeobox-containing protein	3.70189	1.71697	0	cd
PY05198	hypothetical protein	2.40421	1.86126	0	h
PY05235	Protein kinase domain, putative	2.34622	1.89077	0	o
PY05239	similar to RNA helicases, putative	2.94083	1.77448	0	tr
PY05410	putative yir2 protein - set A	2.93166	1.68017	0	av
PY05450	CCAAT-box DNA binding protein subunit B, putative	6.8724	3.01808	0	t
PY05459	delta-aminolevulinic acid synthetase	4.88457	1.95329	0	hs
PY05496	CCAAT-box DNA binding protein subunit B	2.51536	1.60307	0	t
PY05527	CCAAT-box DNA binding protein subunit B	4.64784	3.86157	0	t
PY05570	Plasmodium falciparum CPW-WPC domain, putative	0.2983	-2.53114	0	o
PY05602	hypothetical protein	0.340626	-4.28017	0	h
PY05627	Plasmodium vivax PV1H14065_P-related	5.37986	2.82128	0	o
PY05629	hypothetical protein	3.18945	3.45493	0	h
PY05693	hypothetical protein	2.17651	1.74343	0	h
PY05712	hypothetical protein	0.246639	-5.60268	0	h
PY05713	hypothetical protein	0.0971643	-3.85688	0	h
PY05714	hypothetical protein	4.40702	1.91288	0	h
PY05727	topoisomerase-related function protein	1.75776	1.754	0	ds
PY05739	hypothetical protein	3.45779	3.12881	0	h
PY05740	putative yir1 protein	0.301506	-2.46162	0	av
PY05839	clathrin coat assembly like protein	3.24272	2.0471	0	pt
PY05858	hypothetical protein	2.37621	2.17712	0	h
PY05897	hypothetical protein	6.30461	3.05437	0	h
PY05899	ATP synthase subunit C, putative	3.25528	2.60475	0	e
PY05917	hypothetical protein	2.86235	2.2318	0	h
PY05940	hypothetical protein	3.73763	1.79105	0	h
PY05945	putative yir2 protein - set A	2.08158	1.79107	0	av
PY05977	erythrocyte binding protein	0.291358	-3.42071	0	i
PY05995	235 kDa rhoptry protein-related	2.39947	2.2519	0	i
PY06032	hypothetical protein	3.23602	2.01358	0	h
PY06037	hypothetical protein	3.12494	2.6689	0	h
PY06081	hypothetical protein	2.73612	1.88964	0	h
PY06103	hypothetical protein	3.93973	2.55972	0	h
PY06145	lysophospholipase	2.24106	1.80005	0	mp
PY06147	93 kDa protein - pyst-a	4.62897	4.11834	0	av
PY06158	heat shock protein 70	0.183901	-2.28268	0	pf
PY06212	NAC domain, putative	4.35371	3.93684	0	t
PY06233	putative yir2 protein	3.36239	3.3186	0	av
PY06253	hypothetical protein	5.41824	2.20476	0	h
PY06257	carbamoyl phosphate synthetase II-related	0.331676	-3.12931	0	n
PY06271	putative yir1 protein - set A	2.86393	2.08217	0	av
PY06292	fulmal1	4.14002	1.90139	0	o
PY06326	putative yir3 protein - set A	2.20307	2.18139	0	av
PY06364	hypothetical protein	5.06943	2.55879	0	h
PY06423	hypothetical protein	3.21885	1.95379	0	h
PY06466	hypothetical protein	4.64447	2.38644	0	h
PY06476	hypothetical protein	3.71308	2.55338	0	h
PY06539	hypothetical protein	4.50185	2.93082	0	h
PY06545	Unknown-related	3.44277	3.17794	0	h
PY06565	hypothetical protein	2.91137	2.73723	0	h
PY06566	hypothetical protein	2.49288	2.81566	0	h
PY06597	DHHC zinc finger domain, putative	2.36797	1.55749	0	o
PY06610	hypothetical protein	2.7481	2.58527	0	h
PY06614	hypothetical protein - pyst-a	4.69239	2.14164	0	av
PY06618	hypothetical protein	1.95524	1.58924	0	h
PY06652	Arabidopsis thaliana At4g22310-related	3.25345	2.65323	0	h
PY06693	hypothetical protein	2.5722	1.90357	0	h
PY06707	14-3-3 protein 3	3.84777	2.04384	0	s
PY06724	Protein kinase domain	4.2473	3.30669	0	o
PY06776	hypothetical protein	2.28355	1.84715	0	h
PY06836	ERYTHROCYTE MEMBRANE PROTEIN PFEMP3	6.07785	2.61307	0	cs
PY06936	hypothetical protein	2.37738	2.06079	0	h
PY06969	hypothetical protein	7.09551	2.64082	0	h
PY06971	dimethyladenosine transferase, putative	0.424986	-2.29529	0	t
PY07015	hypothetical protein	5.29192	3.79673	0	h
PY07016	hypothetical protein	6.42015	2.54347	0	h
PY07028	putative yir3 protein	3.1873	1.95306	0	av
PY07081	hypothetical protein	2.40688	1.7278	0	h
PY07092	hypothetical protein	0.394048	-3.56483	0	h
PY07104	DnaJ domain, putative	4.0521	2.17194	0	pf
PY07118	hypothetical protein	2.74637	1.80433	0	h
PY07119	hypothetical protein	4.05501	3.32413	0	h
PY07172	homeobox-containing protein	3.23467	2.31579	0	cd
PY07175	putative yir3 protein - set A	0.30278	-4.62627	0	av
PY07198	putative yir3 protein - set A	7.38729	2.10338	0	av
PY07203	hypothetical protein	2.08619	1.94299	0	h
PY07207	hypothetical protein	4.06059	1.93001	0	h
PY07219	hypothetical protein	6.392	2.79996	0	h
PY07297	Cytochrome c oxidase subunit III	3.64599	1.62732	0	e
PY07334	hypothetical protein	4.38794	1.98603	0	h
PY07346	hypothetical protein - pyst-a	4.37981	1.97497	0	av
PY07368	circumsporozoite protein precursor-related	0.147927	-4.00208	0	i
PY07433	hypothetical protein	5.01299	2.43788	0	h
PY07443	hypothetical protein	4.1893	3.96792	0	h
PY07470	ribosome releasing factor	2.38154	1.67643	0	p
PY07479	hypothetical protein	4.22967	2.08327	0	h
PY07553	hypothetical protein	22.8239	2.61894	0	h
PY07556	hypothetical protein	19.3357	2.54864	0	h
PY07564	hypothetical protein	25.539	2.28544	0	h
PY07566	hypothetical protein	5.15269	2.61456	0	h
PY07567	hypothetical protein	15.2732	2.26752	0	h
PY07568	hypothetical protein	39.943	2.02627	0	h
PY07570	hypothetical protein	12.3309	1.87524	0	h
PY07585	hypothetical protein	35.1206	2.2699	0	h
PY07586	hypothetical protein	11.2755	2.87223	0	h
PY07587	hypothetical protein	37.6868	2.75323	0	h
PY07588	hypothetical protein	25.0338	2.5262	0	h
PY07589	hypothetical protein	11.8936	2.47905	0	h
PY07613	titin-L1 fusion protein-related	6.22785	2.27207	0	i
PY07633	hypothetical protein	3.09166	2.0345	0	h
PY07641	Mitochondrial carrier protein, putative	6.47932	3.87857	0	tr
PY07663	hypothetical protein	43.0796	2.77163	0	h
PY07664	hypothetical protein	17.5253	3.56931	0	h
PY07665	hypothetical protein	3.78532	1.91842	0	h
PY07678	hypothetical protein	0.208097	-3.3147	0	h
PY07683	Adhesion lipoprotein, putative	3.4355	2.28551	0	o
PY07688	hypothetical protein	2.79506	2.1095	0	h
PY07691	hypothetical protein	3.99828	3.48173	0	h
PY07710	hypothetical protein	2.19541	1.99295	0	h
PY07711	hypothetical protein	3.54233	3.14795	0	h
PY07718	hypothetical protein	17.6177	2.31645	0	h
PY07719	hypothetical protein	2.6473	2.16434	0	h
PY07722	hypothetical protein	2.48634	2.62169	0	h
PY07723	hypothetical protein	2.43249	2.93389	0	h
PY07725	hypothetical protein	2.12904	1.89323	0	h
PY07728	probable nucleoside phosphorylase	2.60034	2.07457	0	n
PY07736	Acyltransferase, putative	3.53521	3.37217	0	o
PY07739	LytB protein	5.03608	2.15165	0	o
PY07741	hypothetical protein	3.69924	2.21674	0	h
PY07742	hypothetical protein	0.313514	-2.49012	0	h
PY07746	hypothetical protein	3.24666	2.32683	0	h
PY07748	oxidoreductase protein, putative	2.33387	2.40623	0	o
PY07750	probable ATP-binding component of ABC transporter-related	2.15937	1.76733	0	tr
PY07752	molybdopterin guanine dinucleotide synthesis protein B	3.13286	1.88586	0	o
PY07757	hypothetical protein	3.13066	2.06316	0	h
PY07758	xanthomonadin biosynthesis related protein 2-related	2.40322	2.26292	0	o
PY07759	FtsK/SpoIIIE family, putative	2.24233	2.4089	0	cd
PY07770	hypothetical protein	3.22793	2.89293	0	h
PY07771	hypothetical protein	1.85872	1.80345	0	h
PY07773	hypothetical protein	3.07195	2.60333	0	h
PY07774	inorganic phosphate transporter	3.9932	2.61368	0	tr
PY07778	transmembrane protein, putative	2.48723	2.17708	0	o
PY07803	hypothetical protein	3.21181	3.06782	0	h
PY07807	Bradyrhizobium japonicum ID89-related	0.300082	-2.51144	0	o
PY07809	hypothetical protein	3.5187	2.59106	0	h
PY07812	hypothetical protein	4.54004	2.45446	0	h
PY07814	hypothetical protein	2.58766	2.6392	0	h
PY07828	hypothetical protein	3.83508	1.64353	0	h
PY07841	Gag polyprotein	3.39519	3.41261	0	o
PY07846	hypothetical protein	12.5953	2.59608	0	h
PY07847	hypothetical protein	36.1101	2.24661	0	h
PY07848	hypothetical protein	2.41309	1.6415	0	h
PY07854	hypothetical protein	8.57874	3.05677	0	h
PY07857	hypothetical protein	7.63259	2.45846	0	h
PY07858	hypothetical protein	16.2843	3.53229	0	h
PY00804	similar to cactin-related	1.9845	1.3973	0.0676572	cd
PY00888	hypothetical protein	1.84569	1.3482	0.0676572	h
PY00975	Arabidopsis thaliana At5g06660/F15M7_19, putative	2.03667	1.35664	0.0676572	h
PY01538	hypothetical protein	1.83892	1.4835	0.0676572	h
PY01808	hypothetical protein	2.0562	1.32063	0.0676572	h
PY01814	hypothetical protein	2.24599	1.36858	0.0676572	h
PY02604	hypothetical protein	3.29051	1.49668	0.0676572	h
PY02695	hypothetical protein	2.37258	1.32107	0.0676572	h
PY02939	hypothetical protein	2.35574	1.49268	0.0676572	h
PY02958	erythrocyte membrane protein 3	1.65882	1.47736	0.0676572	o
PY03227	hypothetical protein	1.95866	1.48536	0.0676572	h
PY03272	34157-30943	2.53128	1.52568	0.0676572	h
PY03499	coronin binding protein	2.08382	1.43308	0.0676572	cs
PY03535	membrane skeletal protein IMC1	2.57534	1.35094	0.0676572	cs
PY03599	Initiation factor 2 subunit family, putative	1.92585	1.46409	0.0676572	p
PY03694	RNB-like protein, putative	1.94261	1.46121	0.0676572	o
PY03702	asparagine-rich protein	2.60853	1.45659	0.0676572	h
PY03887	hypothetical protein	2.00932	1.50218	0.0676572	h
PY04148	actin 3	1.98435	1.38114	0.0676572	cs
PY04640	hypothetical protein	1.84229	1.34801	0.0676572	h
PY04932	hypothetical protein	2.29038	1.45096	0.0676572	h
PY04970	unnamed protein product-related	2.17411	1.46591	0.0676572	h
PY05294	Homo sapiens dJ1009E24.4-related	1.67231	1.37421	0.0676572	o
PY05423	hypothetical protein	1.4668	1.44372	0.0676572	h
PY05548	hypothetical protein - pyst-a	2.12165	1.43396	0.0676572	av
PY05856	hypothetical protein	2.16573	1.48534	0.0676572	h
PY05941	hypothetical protein	2.24336	1.48092	0.0676572	h
PY05998	hypothetical protein	2.39742	1.52983	0.0676572	h
PY06360	hypothetical protein	2.01159	1.46598	0.0676572	h
PY06684	hypothetical protein	3.35744	1.42141	0.0676572	h
PY07012	putative bir1 protein - yir - set A	2.64834	1.45945	0.0676572	av
PY07117	hypothetical protein	1.85244	1.38705	0.0676572	h
PY07170	hypothetical protein - pyst-a	2.41077	1.46134	0.0676572	av
PY07420	hypothetical protein	2.56056	1.48927	0.0676572	h
PY07512	putative bir1 protein - yir - set A	2.88956	1.50922	0.0676572	av
PY00985	hypothetical protein	0.455693	-2.20404	0.0702783	h
PY01125	hypothetical protein	0.332732	-2.12811	0.0702783	h
PY02049	maebl	0.520597	-2.10012	0.0702783	i
PY04770	putative bir1 protein - yir - set A	0.346608	-2.09478	0.0702783	av
PY05340	hypothetical protein	0.611892	-2.10728	0.0702783	h
PY00061	calcium/proton exchanger, putative	0.416151	-2.0589	0.131335	tr
PY01627	hypothetical protein	2.50664	1.25713	0.131335	h
PY01988	hypothetical protein	1.84306	1.26898	0.131335	h
PY03604	hypothetical protein	2.13382	1.28887	0.131335	h
PY03970	ATPase, P-type, HAD superfamily, subfamily IC, putative	2.03709	1.2848	0.131335	tr
PY03995	myo-inositol-1-phosphate synthase	2.89357	1.23635	0.131335	mp
PY04087	hypothetical protein	0.334146	-2.04943	0.131335	h
PY04662	hypothetical protein	1.8669	1.23912	0.131335	h
PY04792	chaperonin cpn60, mitochondrial precursor	0.458007	-2.0574	0.131335	pf
PY05421	Homo sapiens bA386N14.1, putative	2.11566	1.25389	0.131335	o
PY05448	reticulocyte-binding protein 2 homolog A, putative	1.77337	1.23299	0.131335	i
PY05501	coproporphyrinogen III oxidase, aerobic	1.98912	1.28612	0.131335	hs
PY05892	Exp-2	3.71715	1.27339	0.131335	o
PY05967	MSP4/5-related	2.12827	1.24251	0.131335	sp
PY07551	hypothetical protein	5.93865	1.23319	0.131335	h
PY02986	DnaJ C terminal region, putative	2.02895	1.17612	0.189706	pf
PY04757	chaperonin cpn60, mitochondrial precursor	0.482864	-1.98465	0.189706	pf
PY04853	hypothetical protein	1.90788	1.2091	0.189706	h
PY05574	hypothetical protein	2.26984	1.22209	0.189706	h
PY05735	hypothetical protein	1.66156	1.23029	0.189706	h
PY06317	hypothetical protein - yir - set A	0.347534	-1.93128	0.189706	av
PY07057	hypothetical protein	1.92057	1.20454	0.189706	h
PY07504	hypothetical protein	3.85253	1.19636	0.189706	h
PY07837	hypothetical protein	5.4255	1.22606	0.189706	h
PY00543	phosphoglycerate mutase family, putative	2.25169	1.1129	0.246496	g
PY00930	hypothetical protein	0.602332	-1.90657	0.246496	h
PY01844	maebl	0.527774	-1.92992	0.246496	i
PY02785	hypothetical protein	0.362316	-1.90227	0.246496	h
PY03164	hypothetical protein	2.1588	1.15185	0.246496	h
PY03936	hypothetical protein	0.328932	-1.85627	0.246496	h
PY04372	hypothetical protein	3.27262	1.16714	0.246496	h
PY04610	hypothetical protein	1.61326	1.16725	0.246496	h
PY05163	hypothetical protein	1.85437	1.14681	0.246496	h
PY05680	hypothetical protein	1.54442	1.11204	0.246496	h
PY06612	hypothetical protein	0.512006	-1.87564	0.246496	h
PY00248	Rpn2 gene product-related	2.3698	1.07361	0.4224	o
PY00890	hypothetical protein	0.380501	-1.77839	0.4224	h
PY01138	Plasmodium falciparum CG7	0.450055	-1.77822	0.4224	o
PY03139	hypothetical protein	0.435103	-1.82665	0.4224	h
PY03204	putative yir1 protein - set A	1.66792	1.06177	0.4224	av
PY03553	hypothetical protein	1.6871	1.0728	0.4224	h
PY03813	ATPase subunit 9, putative	4.444	1.06922	0.4224	e
PY04162	ring-infected erythrocyte surface antigen	0.602481	-1.81396	0.4224	sp
PY04669	hypothetical protein	1.59739	1.03974	0.4224	h
PY05546	hypothetical protein	1.70757	1.06723	0.4224	h
PY01087	hypothetical protein	1.58126	1.00599	0.641113	h
PY01394	putative yir3 protein - set A	0.547142	-1.75905	0.641113	av
PY01541	putative yir3 protein	0.339895	-1.72225	0.641113	av
PY01757	Drosophila melanogaster LP01394p	0.483234	-1.7043	0.641113	o
PY02070	adrenodoxin reductase	0.561335	-1.66422	0.641113	o
PY02627	Elongation factor Tu family, putative	0.379118	-1.71978	0.641113	p
PY03661	hypothetical protein	1.72113	1.00074	0.641113	h
PY03781	hypothetical protein	0.567811	-1.73947	0.641113	h
PY04271	hypothetical protein	1.77647	1.00841	0.641113	h
PY05581	hypothetical protein	0.554193	-1.65491	0.641113	h
PY06542	unnamed protein product	0.459665	-1.63957	0.641113	h
PY06945	rhoptry protein	1.55813	0.991682	0.641113	i
PY00453	hypothetical protein	0.570083	-1.54981	0.685629	h
PY00594	hypothetical protein	0.419011	-1.50647	0.685629	h
PY02709	HECT-domain, putative	0.43258	-1.5387	0.685629	pd
PY03634	hypothetical protein	0.422454	-1.50956	0.685629	h
PY04101	hypothetical protein	0.421278	-1.54582	0.685629	h
PY04885	Homo sapiens HSKM-B	0.433252	-1.52958	0.685629	o
PY00323	hypothetical protein	0.404632	-1.48753	0.734094	h
PY03881	hypothetical protein	0.417207	-1.49354	0.734094	h
PY07030	hypothetical protein	0.401544	-1.47349	0.734094	h
PY07307	hypothetical protein	0.663193	-1.47885	0.734094	h
PY00319	aconitate hydratase 1	0.592782	-1.38492	0.784458	g
PY00913	CCAAT-box DNA binding protein subunit B	0.542132	-1.38168	0.784458	t
PY01126	hypothetical protein	0.62453	-1.41779	0.784458	h
PY01521	hypothetical protein	0.51686	-1.40248	0.784458	h
PY06281	dimethyladenosine transferase, putative	0.594538	-1.41849	0.784458	t
PY06716	hypothetical protein	0.442447	-1.40237	0.784458	h
PY02150	Homo sapiens P3ECSL-related	0.413012	-1.33629	0.832455	o
PY03806	hypothetical protein	0.443073	-1.34357	0.832455	h
PY06117	PyRhopHA1 paralog	0.404737	-1.36302	0.832455	i
PY06554	MAP kinase-related	0.438747	-1.36147	0.832455	s
PY00234	hypothetical protein	0.644436	-1.27684	0.88457	h
PY00247	ERYTHROCYTE MEMBRANE PROTEIN PFEMP3	0.456121	-1.27237	0.88457	cs
PY02169	putative yir2 protein	0.445783	-1.28852	0.88457	av
PY04032	hypothetical protein	0.433466	-1.27663	0.88457	h
PY04613	hypothetical protein	0.462717	-1.30362	0.88457	h
PY01195	hypothetical protein	0.676793	-1.26464	0.974718	h
PY01207	hypothetical protein	0.402935	-1.25324	0.974718	h
PY01830	similar to delta-tubulin-related	0.467731	-1.26485	0.974718	cs
PY04135	hypothetical protein	0.698944	-1.25069	0.974718	h
PY05772	Putative Hydrolase	0.44412	-1.24267	0.974718	o
PY06682	hypothetical protein	0.427854	-1.25425	0.974718	h
PY07110	hypothetical protein	0.63291	-1.23062	0.974718	h
PY04244	hypothetical protein	0.464478	-1.19818	1.02695	h
PY05966	hypothetical protein	0.635349	-1.17219	1.02695	h
PY07067	ring-infected erythrocyte surface antigen	0.474336	-1.17272	1.02695	sp
PY00509	hypothetical protein	0.499913	-1.11962	1.17813	h
PY02265	hypothetical protein	0.655072	-1.12406	1.17813	h
PY02910	unknown protein	0.48884	-1.1547	1.17813	h
PY03424	hypothetical protein	0.549696	-1.16839	1.17813	h
PY04147	hypothetical protein	0.498442	-1.12277	1.17813	h
PY06451	putative clathrin assembly protein	0.521184	-1.11836	1.17813	pt
PY07426	putative yir1 protein - set A	0.481588	-1.14102	1.17813	av
PY05328	L1P family of ribosomal proteins	0.578141	-1.07567	1.27117	p
PY05539	related to ubiquitin-activating enzyme homolog UBA2-related	0.49568	-1.09141	1.27117	pd
PY06056	putative yir4 protein - set A	0.604188	-1.07924	1.27117	av
PY07214	hypothetical protein	0.510177	-1.11293	1.27117	h
PY00223	glutaredoxin-related protein	0.483965	-1.05478	1.39692	a
PY01520	strong similarity to unknown protein-related	0.657657	-1.03664	1.39692	h
PY03057	hypothetical protein	0.519938	-1.03808	1.39692	h
PY03297	hypothetical protein	0.50156	-1.03583	1.39692	h
PY04171	Streptococcus pyogenes AMV156, putative	0.499277	-1.05791	1.39692	o
PY04567	unnamed protein product-related	0.701833	-1.04608	1.39692	h
PY04604	putative GTPase	0.648791	-1.03976	1.39692	s
PY05047	hypothetical protein	0.600031	-1.03763	1.39692	h
PY06915	hypothetical protein	0.508781	-1.04935	1.39692	h
PY07211	putative yir1 protein - set A	0.474936	-1.05254	1.39692	av
PY07707	polysaccharide export protein-related	0.692822	-1.04152	1.39692	o
PY03298	calmodulin-domain protein kinase	0.517936	-0.989432	1.64099	o
PY04283	phosphatase	0.679432	-0.998407	1.64099	o
PY05659	probable prefoldin subunit 2	0.623339	-0.988648	1.64099	pf
PY06501	transcription initiation factor iib	0.517138	-1.0054	1.64099	t
PY06695	hypothetical protein	0.729341	-0.993809	1.64099	h
PY06388	formate/nitrite transporter, putative	0.696304	-0.9579	1.84285	tr
PY01352	Plasmodium vivax PV1H14085_P	0.538586	-0.927111	2.08776	o
PY03831	hypothetical protein	0.685307	-0.915248	2.08776	h
PY04510	hypothetical protein	0.692027	-0.93092	2.08776	h
PY04863	hypothetical protein	0.555347	-0.878185	2.33417	h
PY04912	similar to RIKEN cDNA 1300011P19 gene	0.556011	-0.878019	2.33417	h
PY00150	cysteine repeat modular protein 4 PbCRM4	0.770249	-0.816249	2.6707	o
PY00709	hypothetical protein	0.74145	-0.814776	2.6707	h
PY03125	hypothetical protein	0.754096	-0.813295	2.6707	h
PY03650	hypothetical protein	0.541105	-0.854751	2.6707	h
PY04029	hypothetical protein	0.541901	-0.832625	2.6707	h
PY04124	hypothetical protein	0.69069	-0.822973	2.6707	h
PY04641	similar to CG8974 gene product-related	0.577528	-0.809353	2.6707	h
PY05248	30 kDa glycoprotein	0.530399	-0.815502	2.6707	h
PY06378	hypothetical protein	0.802625	-0.85065	2.6707	h
PY06826	Enoyl-CoA hydratase, putative	0.577429	-0.822977	2.6707	fm
PY00604	roadblock	0.796639	-0.785531	3.12917	m
PY01996	hypothetical protein	0.590284	-0.790981	3.12917	h
PY03560	hypothetical protein	0.570473	-0.781889	3.12917	h
PY05332	hypothetical protein	0.651829	-0.781519	3.12917	h
PY06069	hypothetical protein	0.731788	-0.795382	3.12917	h
PY06413	ubiquitin-activating enzyme e1 1	0.753223	-0.784406	3.12917	pd
PY00645	hypothetical protein	0.661296	-0.760244	3.57305	h
PY03169	predicted protein	0.776496	-0.760417	3.57305	h
PY04645	pyruvate kinase	0.311256	-0.760591	3.57305	g
PY05512	hypothetical protein	0.603584	-0.7447	3.57305	h
PY03642	putative yir1 protein	0.594983	-0.735299	3.80495	av
PY07460	putative yir4 protein - set A	0.677164	-0.725955	3.80495	av
PY03867	GAF domain protein	0.736555	-0.691097	4.20546	s
PY06452	hypothetical protein	0.599786	-0.702547	4.20546	h
PY03289	hypothetical protein	0.764868	-0.674402	4.45049	h
PY03609	chloroquine resistance marker protein	0.805583	-0.670583	4.45049	r
PY05669	putative yir1 protein - set A	0.732622	-0.67188	4.45049	av
PY05502	hypothetical protein	0.719011	-0.650092	4.757	h
PY00861	unnamed protein product	0.759788	-0.620787	5.31645	h
PY01504	hypothetical protein	0.695382	-0.60903	5.31645	h
PY04691	R27-2 protein	0.763135	-0.614015	5.31645	o
PY05337	hypothetical protein	0.773906	-0.612651	5.31645	h
PY06142	synthetic antigen of P.falciparum	0.718942	-0.6146	5.31645	o
