# Supplementary material for: Transcriptional Analysis of the Pre-Erythrocytic Stages of the Rodent Malaria Parasite, Plasmodium yoelii
Source: PLoS One. 2010 Apr 21;5(4):e10267. doi: 10.1371/journal.pone.0010267 (PMC2858153; doi:10.1371/journal.pone.0010267)
Supplement: Table S3 — List of Genes Differentially Expressed in 48hrLS relative to wtSPZ. (0.23 MB XLS) [file pone.0010267.s004.xls]

## Sheet: Sheet1
Table S2B. List of Genes Differentially Expressed in 48hrLS relative to wtSPZ
Gene ID1	Description2	Fold Change3	Relative Expression4	q-value(%)5	Functional Groups6
PY00037	RNA helicase	6.60428	2.55451	0	P
PY00060	hypothetical protein	1.7729	1.52118	0.449015	h	1: Gene ID from PlasmoDB.org
PY00074	reticulocyte binding protein analog	4.22071	2.06299	0	i	2: Annotated function of protein encoded by each P. yoelii gene, from Plasmodb.org
PY00204	hypothetical protein	0.185879	-6.03693	0	h	3:Fold Change calculated from average expression in 48hrLS divided by average expression in wtSPZ
PY00207	ABC transporter-like protein	5.79598	1.91966	0	tr	4: Relative Expression[d(i)] calculated as described in ref. 15, briefly:
PY00223	glutaredoxin-related protein	0.483965	-1.62556	7.26515	a
PY00247	ERYTHROCYTE MEMBRANE PROTEIN PFEMP3	0.456121	-2.04809	1.03443	cs
PY00319	aconitate hydratase 1	0.523158	-2.03052	1.55986	g
PY00323	hypothetical protein	0.404632	-2.32009	0.131794	h
PY00415	hypothetical protein	2.35974	1.64351	0.244566	h
PY00453	hypothetical protein	0.499651	-2.64739	0	h
PY00455	hypothetical protein	0.416385	-2.7162	0	h
PY00495	putative yir1 protein	5.74085	2.86191	0	av
PY00508	hypothetical protein	5.57751	1.88379	0	h
PY00567	hypothetical protein	0.546474	-1.6272	7.26515	h
PY00572	putative WD-40 repeat protein	5.67204	1.78738	0.131794	o
PY00594	hypothetical protein	0.419011	-2.45211	0	h
PY00614	hypothetical protein	2.09736	1.34444	1.03443	h
PY00640	hypothetical protein	3.44936	2.15509	0	h
PY00669	serine hydroxymethyltransferase, mitochondrial precursor	2.12343	1.44739	0.741342	n
PY00780	Cytochrome b, putative	5.35714	2.06766	0	e
PY00788	hypothetical protein	6.37205	1.70968	0.131794	h
PY00804	similar to cactin-related	3.6429	1.7025	0.131794	cd
PY00890	hypothetical protein	0.380501	-2.9045	0	h
PY00895	hypothetical protein	0.51536	-1.91546	2.31669	h
PY00913	CCAAT-box DNA binding protein subunit B	0.476706	-1.69792	5.95686	t
PY00938	hypothetical protein	2.14008	1.93261	0	h
PY00939	hypothetical protein	3.29428	1.96532	0	h
PY00960	tetracycline resistance protein tetm from transposon tn1545	5.40449	2.67164	0	r
PY00964	hypothetical protein	3.5511	2.53061	0	h
PY00965	hypothetical protein	3.22958	2.23339	0	h
PY00973	RNA recognition motif, putative	4.31173	2.54547	0	o	5:q-value is a statisitic similar to a p-value that measures how significantly the gene is differentially expressed
PY00985	hypothetical protein	0.374924	-3.28143	0	h	6: Functioanl group assigned as decribed in text,
PY01020	Drosophila melanogaster CG15040 gene product	13.7049	1.19549	2.31669	o
PY01039	myosin PfM-C-related	5.00375	3.22662	0	m
PY01115	DNA-directed RNA polymerase, beta subunit	4.9022	2.41123	0	t
PY01118	hypothetical protein	3.47922	2.15831	0	h
PY01120	Arabidopsis thaliana BRAHMA ortholog-related	4.61949	1.43838	0.741342	t
PY01125	hypothetical protein	0.270026	-3.7461	0	h
PY01126	hypothetical protein	0.582524	-1.76132	4.54093	h
PY01138	Plasmodium falciparum CG7	0.499118	-2.00385	1.55986	o
PY01143	GAF domain protein	3.37111	3.16627	0	s
PY01158	protein factor associated with neutral-sphingomyelinase activation	2.01029	2.15507	0	o
PY01172	Arabidopsis thaliana K1F13.3	1.95096	1.40306	0.741342	h
PY01207	hypothetical protein	0.402935	-1.79087	4.54093	h
PY01231	SNF2 family N-terminal domain, putative	4.23249	2.39861	0	o
PY01235	hypothetical protein	3.0041	1.65529	0.131794	h
PY01242	Ubiquitin carboxyl-terminal hydrolase family 2, putative	2.33749	1.72093	0.131794	pd
PY01334	93 kDa protein - pyst-a	1.98015	1.41272	0.741342	av
PY01352	Plasmodium vivax PV1H14085_P	0.538586	-1.50534	9.2362	o
PY01408	hypothetical protein	6.89462	2.20698	0	h
PY01438	DNA mismatch repair protein, C-terminal domain, putative	3.23028	1.2215	1.55986	drp
PY01444	hypothetical protein	6.72361	2.226	0	h
PY01447	Drosophila melanogaster BcDNA.GH06032	3.2334	2.24298	0	o
PY01467	Drosophila melanogaster CG2246 gene product, putative	6.60267	1.98601	0	o
PY01476	hypothetical protein	6.38499	2.15514	0	h
PY01498	hypothetical protein	6.2935	2.48327	0	h
PY01511	aspartyl-tRNA synthetase, putative	6.45075	2.34767	0	p
PY01521	hypothetical protein	0.530541	-2.20061	0.449015	h
PY01538	hypothetical protein	4.24831	1.58599	0.244566	h
PY01541	putative yir3 protein	0.359117	-2.41743	0	av
PY01549	arabinogalactan protein	0.502035	-2.78108	0	o
PY01615	hypothetical protein	2.41244	1.38531	0.741342	h
PY01663	M83163 circumsporozoite protein-related	2.51585	3.07625	0	sp
PY01669	hypothetical protein	3.66575	1.83802	0	h
PY01676	hypothetical protein	4.08727	1.98697	0	h
PY01690	hypothetical protein	2.49715	3.04655	0	h
PY01711	hypothetical protein	4.60274	1.74836	0.131794	h
PY01755	hypothetical protein	4.50981	2.9772	0	h
PY01757	Drosophila melanogaster LP01394p	0.591925	-1.61798	7.26515	o
PY01765	zinc finger protein-related	4.28132	1.55842	0.244566	o
PY01802	hypothetical protein	2.65676	1.94952	0	h
PY01830	similar to delta-tubulin-related	0.467731	-2.089	1.03443	cs
PY01878	hypothetical protein	3.69706	2.04065	0	h
PY01902	DEAD/DEAH box helicase, putative	8.27143	2.2481	0	o
PY01913	hypothetical protein	3.64906	3.34201	0	h
PY01936	hypothetical protein	7.24072	1.89319	0	h
PY01946	Krox-like protein	1.64038	0.946165	5.95686	t
PY01956	hypothetical protein	3.89819	2.78754	0	h
PY01959	hypothetical protein	6.88275	2.40157	0	h
PY01984	hypothetical protein	0.490873	-3.10652	0	h
PY02054	hypothetical protein	5.05187	2.00887	0	h
PY02065	hypothetical protein	3.29176	3.12007	0	h
PY02070	adrenodoxin reductase	0.614245	-1.67449	5.95686	o
PY02115	hypothetical protein	2.64829	1.71079	0.131794	h
PY02150	Homo sapiens P3ECSL-related	0.395653	-2.15204	0.741342	o
PY02152	hypothetical protein	2.13228	1.50436	0.449015	h
PY02169	putative yir2 protein	0.445783	-2.0384	1.55986	av
PY02294	hypothetical protein	3.43767	2.35065	0	h
PY02336	hypothetical protein	4.48761	2.12977	0	h
PY02379	hypothetical protein	0.361323	-4.01311	0	h
PY02383	unnamed protein product-related	4.08736	3.71289	0	h
PY02432	hypothetical protein	0.518079	-2.15282	0.741342	h
PY02453	hypothetical protein	0.592436	-1.88452	2.31669	h
PY02470	hypothetical protein	6.34348	2.78163	0	h
PY02526	PINT domain protein	3.15972	2.12999	0	o
PY02536	49 kDa zinc finger protein	4.4226	1.7038	0.131794	o
PY02548	hypothetical protein	6.96651	2.74354	0	h
PY02595	asparagine-rich protein	2.58505	1.77266	0.131794	h
PY02604	hypothetical protein	7.63265	1.97542	0	h
PY02627	Elongation factor Tu family, putative	0.379118	-2.74175	0	p
PY02695	hypothetical protein	2.04292	1.06613	3.41337	h
PY02696	hypothetical protein	5.97977	2.57553	0	h
PY02709	HECT-domain, putative	0.43258	-2.63644	0	pd
PY02721	PCI domain, putative	8.71481	2.05737	0	o
PY02733	Kinesin motor domain, putative	2.43149	1.60677	0.244566	m
PY02737	hypothetical protein	6.69805	1.80702	0	h
PY02785	hypothetical protein	0.362316	-3.08628	0	h
PY02842	hypothetical protein	4.24282	2.5612	0	h
PY02910	unknown protein	0.48884	-1.89905	2.31669	h
PY02939	hypothetical protein	1.73314	1.11647	3.41337	h
PY02953	hypothetical protein	3.03596	1.82958	0	h
PY02958	erythrocyte membrane protein 3	2.63782	2.26597	0	o
PY03011	early transcribed membrane protein family	0.206467	-4.76721	0	h
PY03047	hypothetical protein	0.260663	-3.22258	0	h
PY03052	sporozoite surface protein 2 precursor	0.126545	-6.2905	0	i
PY03057	hypothetical protein	0.519938	-1.72748	4.54093	h
PY03068	hypothetical protein	0.233585	-4.31875	0	h
PY03083	FAD/NAD-binding Cytochrome reductase, putative	3.40021	2.07394	0	e
PY03119	hypothetical protein	2.72296	1.93704	0	h
PY03139	hypothetical protein	0.528238	-1.62317	7.26515	h
PY03164	hypothetical protein	2.28688	2.03032	0	h
PY03168	circumsporozoite protein	0.169242	-7.40111	0	i
PY03189	homeobox-containing protein, putative	2.49179	1.68199	0.131794	cd
PY03192	hypothetical protein	2.22974	1.67466	0.131794	h
PY03225	hypothetical protein	3.00741	2.98405	0	h
PY03230	hypothetical protein	9.29653	1.91829	0	h
PY03270	hypothetical protein	3.06469	1.46497	0.449015	h
PY03290	development protein DG1124	3.73335	2.4036	0	cd
PY03297	hypothetical protein	0.50156	-1.64409	7.26515	h
PY03298	calmodulin-domain protein kinase	0.517936	-1.58902	7.78636	o
PY03310	hypothetical protein	10.75	1.60634	0.244566	h
PY03344	hypothetical protein	6.33218	2.02898	0	h
PY03382	hypothetical protein	3.05172	1.18931	2.31669	h
PY03386	hypothetical protein	3.22631	2.12635	0	h
PY03396	hypothetical protein	6.59565	2.27044	0	h
PY03424	hypothetical protein	0.406423	-2.31151	0.131794	h
PY03455	putative dual-specificity protein phosphatase	3.20971	2.62708	0	o
PY03460	hypothetical protein	0.407661	-2.23367	0.449015	h
PY03506	ciliary outer arm dynein beta heavy chain-related	4.76543	2.94348	0	m
PY03553	hypothetical protein	5.38813	2.06396	0	h
PY03634	hypothetical protein	0.422454	-2.48255	0	h
PY03667	hypothetical protein	6.20143	1.70461	0.131794	h
PY03692	hypothetical protein	2.74195	1.58589	0.244566	h
PY03794	hypothetical protein	3.7892	3.10961	0	h
PY03795	hypothetical protein	2.40299	1.68583	0.131794	h
PY03798	hypothetical protein	3.43035	3.3465	0	h
PY03806	hypothetical protein	0.443073	-2.16497	0.449015	h
PY03829	hypothetical protein	0.0992855	-4.07837	0	h
PY03854	putative yir3 protein	5.1236	2.03712	0	av
PY03864	homeobox-containing protein	6.47811	1.77017	0.131794	cd
PY03881	hypothetical protein	0.417207	-2.40703	0	h
PY03897	hypothetical protein	3.59962	1.76214	0.131794	h
PY03898	Plasmodium vivax PV1H14160_P	0.44829	-2.78958	0	o
PY03915	hypothetical protein	2.16383	2.08379	0	h
PY03936	hypothetical protein	0.328932	-2.74174	0	h
PY03957	cyclophilin-RNA interacting protein	3.60397	3.01834	0	o
PY03960	ERYTHROCYTE MEMBRANE PROTEIN PFEMP3	2.02329	2.09972	0	cs
PY04016	hypothetical protein	2.08944	1.61482	0.244566	h
PY04025	hypothetical protein	6.8967	1.84936	0	h
PY04026	cdc-2 related kinase 3	3.57523	3.32655	0	cd
PY04032	hypothetical protein	0.433466	-1.95415	2.31669	h
PY04054	hypothetical protein	4.5582	2.29107	0	h
PY04075	putative enhancer protein	2.03725	1.13656	2.31669	o
PY04087	hypothetical protein	0.334146	-3.22772	0	h
PY04101	hypothetical protein	0.421278	-2.57387	0	h
PY04147	hypothetical protein	0.498442	-1.85904	3.41337	h
PY04152	hypothetical protein	3.94726	3.75915	0	h
PY04171	Streptococcus pyogenes AMV156, putative	0.499277	-1.69108	5.95686	o
PY04201	putative phosphatidylinositol/phophatidylcholine transfer protein	4.96727	2.58486	0	mp
PY04232	Insulinase, putative	4.3748	2.34437	0	o
PY04244	hypothetical protein	0.464478	-1.89849	2.31669	h
PY04273	hypothetical protein	2.89991	1.75096	0.131794	h
PY04284	WD-repeat protein p103	7.07926	1.81509	0	o
PY04295	DNA-directed RNA polymerase	1.33877	0.894365	7.26515	t
PY04352	hypothetical protein	3.44842	2.99073	0	h
PY04378	ATPase, AAA family, putative	2.5016	2.73643	0	o
PY04392	Arabidopsis thaliana F1E22.4-related	3.52878	2.09627	0	t
PY04399	hypothetical protein	7.32287	2.23153	0	h
PY04408	hypothetical protein	1.81049	1.1014	3.41337	h
PY04415	hypothetical protein	2.63022	1.56978	0.244566	h
PY04436	ribosomal protein L21, putative	0.351734	-3.32364	0	p
PY04455	RNA polymerases L / 13 to 16 kDa subunit	4.32	2.15854	0	t
PY04495	1st euk. member	5.14886	1.93709	0	h
PY04510	hypothetical protein	0.624612	-1.60142	7.26515	h
PY04514	putative yir3 protein - set A	6.85069	1.88435	0	av
PY04518	Mus musculus RIKEN cDNA 2310047O13 gene	1.94586	1.59301	0.244566	o
PY04531	hypothetical protein	3.66686	3.59049	0	h
PY04557	hypothetical protein	6.09113	2.65543	0	h
PY04559	RNA lariat debranching enzyme	6.73145	3.01658	0	t
PY04564	cyclin homologue-related	3.13917	2.49212	0	cd
PY04565	cyclin homologue-related - pyst-a	4.45091	3.18313	0	cd
PY04604	putative GTPase	0.486433	-2.11383	0.741342	s
PY04613	hypothetical protein	0.462717	-2.16728	0.449015	h
PY04632	hypothetical protein - pyst-a	3.09835	1.90582	0	av
PY04640	hypothetical protein	1.82437	2.34625	0	h
PY04645	pyruvate kinase	0.211732	-1.53819	9.2362	g
PY04669	hypothetical protein	2.10731	1.51171	0.449015	h
PY04685	hypothetical protein	2.79222	1.2978	1.55986	h
PY04718	hypothetical protein	6.0272	2.41046	0	h
PY04745	hypothetical protein	2.84938	3.01224	0	h
PY04756	phenylalanyl-tRNA synthetase, putative	7.00015	1.97784	0	p
PY04757	chaperonin cpn60, mitochondrial precursor	0.369773	-2.78038	0	pf
PY04765	asparagine-rich protein, putative	4.60244	1.57678	0.244566	h
PY04770	putative bir1 protein - yir - set A	0.346608	-3.45921	0	av
PY04792	chaperonin cpn60, mitochondrial precursor	0.409733	-2.59347	0	pf
PY04801	hypothetical protein	2.30464	1.67878	0.131794	h
PY04840	hypothetical protein	0.576133	-1.87051	3.41337	h
PY04856	putative yir2 protein - set A	5.74314	2.03858	0	av
PY04860	hypothetical protein	5.93613	1.9991	0	h
PY04885	Homo sapiens HSKM-B	0.433252	-2.61486	0	o
PY04906	hypothetical protein	2.84902	1.90118	0	h
PY04922	ERYTHROCYTE MEMBRANE PROTEIN PFEMP3	2.67632	3.01529	0	cs
PY04929	hypothetical protein - pyst-a	3.18086	1.70402	0.131794	av
PY04937	hypothetical protein	3.82035	2.20876	0	h
PY04953	hypothetical protein	2.56544	2.40775	0	h
PY04959	rhoptry protein	3.21949	2.01942	0	i
PY04965	putative yir4 protein - set A	2.77595	2.11992	0	av
PY05006	hypothetical protein	3.68885	3.58788	0	h
PY05017	Maf-like protein, putative	2.83932	1.89518	0	t
PY05047	hypothetical protein	0.387782	-2.83804	0	h
PY05060	Plasmodium falciparum CG1 protein-related	6.63515	1.76844	0.131794	o
PY05063	Plasmodium falciparum CG4	2.18769	1.26462	1.55986	o
PY05178	homeobox-containing protein	2.51392	1.59937	0.244566	cd
PY05198	hypothetical protein	3.77839	2.02541	0	h
PY05232	hypothetical protein	3.18588	1.98287	0	h
PY05239	similar to RNA helicases, putative	4.30008	1.38126	0.741342	tr
PY05328	L1P family of ribosomal proteins	0.403356	-2.28967	0.244566	p
PY05332	hypothetical protein	0.431478	-2.31863	0.131794	h
PY05340	hypothetical protein	0.692458	-1.6525	5.95686	h
PY05410	putative yir2 protein - set A	2.65397	2.44074	0	av
PY05422	Iron/manganese superoxide dismutases, putative	0.383082	-1.8437	3.41337	a
PY05448	reticulocyte-binding protein 2 homolog A, putative	1.8035	1.62624	0.244566	i
PY05450	CCAAT-box DNA binding protein subunit B, putative	5.92831	2.43469	0	t
PY05539	related to ubiquitin-activating enzyme homolog UBA2-related	0.49568	-1.76249	4.54093	pd
PY05548	hypothetical protein - pyst-a	3.00526	2.46704	0	av
PY05556	ERYTHROCYTE MEMBRANE PROTEIN PFEMP3	1.5748	0.929402	5.95686	cs
PY05570	Plasmodium falciparum CPW-WPC domain, putative	0.2983	-4.09525	0	o
PY05581	hypothetical protein	0.372429	-3.23249	0	h
PY05602	hypothetical protein	0.40946	-4.06148	0	h
PY05627	Plasmodium vivax PV1H14065_P-related	2.36855	1.45892	0.449015	o
PY05629	hypothetical protein	2.89196	2.02776	0	h
PY05680	hypothetical protein	8.52962	1.44222	0.741342	h
PY05693	hypothetical protein	5.27082	1.80315	0	h
PY05712	hypothetical protein	0.277669	-5.83463	0	h
PY05713	hypothetical protein	0.198729	-3.51794	0	h
PY05740	putative yir1 protein	0.301506	-3.95223	0	av
PY05772	Putative Hydrolase	0.44412	-1.91891	2.31669	o
PY05804	hypothetical protein	5.29915	2.02176	0	h
PY05839	clathrin coat assembly like protein	2.43932	1.92769	0	pt
PY05897	hypothetical protein	4.65902	2.60113	0	h
PY05917	hypothetical protein	2.71018	1.86103	0	h
PY05945	putative yir2 protein - set A	2.48242	2.47318	0	av
PY05966	hypothetical protein	0.534856	-1.93504	2.31669	h
PY05977	erythrocyte binding protein	0.287681	-4.03237	0	i
PY05998	hypothetical protein	7.30453	1.62335	0.244566	h
PY06032	hypothetical protein	3.00138	4.63826	0	h
PY06037	hypothetical protein	5.22133	2.13069	0	h
PY06081	hypothetical protein	2.43801	2.59293	0	h
PY06117	PyRhopHA1 paralog	0.404737	-2.03118	1.55986	i
PY06147	93 kDa protein - pyst-a	5.13181	2.89466	0	av
PY06203	blood-stage membrane protein Ag-1	3.90799	0.875185	7.26515	o
PY06212	NAC domain, putative	5.96184	2.68345	0	t
PY06233	putative yir2 protein	4.41922	2.72113	0	av
PY06253	hypothetical protein	3.60972	1.73016	0.131794	h
PY06257	carbamoyl phosphate synthetase II-related	0.416945	-3.38871	0	n
PY06292	fulmal1	3.68806	2.57268	0	o
PY06317	hypothetical protein - yir - set A	0.347534	-3.04204	0	av
PY06326	putative yir3 protein - set A	4.35269	1.98269	0	av
PY06364	hypothetical protein	4.82141	3.11354	0	h
PY06388	formate/nitrite transporter, putative	0.51253	-1.92829	2.31669	tr
PY06401	putative yir3 protein - set A	4.73039	1.9407	0	av
PY06423	hypothetical protein	2.69153	2.3078	0	h
PY06451	putative clathrin assembly protein	0.521184	-1.96926	1.55986	pt
PY06476	hypothetical protein	6.17655	2.57318	0	h
PY06501	transcription initiation factor iib	0.517138	-1.62738	7.26515	t
PY06539	hypothetical protein	8.519	2.16912	0	h
PY06542	unnamed protein product	0.366228	-2.82283	0	h
PY06554	MAP kinase-related	0.438747	-2.18805	0.449015	s
PY06565	hypothetical protein	2.80817	1.97204	0	h
PY06610	hypothetical protein	3.66355	2.55112	0	h
PY06612	hypothetical protein	0.603906	-1.60791	7.26515	h
PY06614	hypothetical protein - pyst-a	3.97315	2.06989	0	av
PY06618	hypothetical protein	2.95808	2.4276	0	h
PY06652	Arabidopsis thaliana At4g22310-related	5.67398	1.93752	0	h
PY06682	hypothetical protein	0.427854	-1.88021	2.31669	h
PY06836	ERYTHROCYTE MEMBRANE PROTEIN PFEMP3	4.6836	2.64566	0	cs
PY06849	hypothetical protein	2.22113	1.70278	0.131794	h
PY06872	hypothetical protein	0.514121	-1.70344	5.95686	h
PY06915	hypothetical protein	0.508781	-1.70845	5.95686	h
PY06936	hypothetical protein	3.17894	2.23522	0	h
PY06969	hypothetical protein	5.25961	2.33037	0	h
PY06971	dimethyladenosine transferase, putative	0.493819	-2.33886	0.131794	t
PY07015	hypothetical protein	3.377	2.36617	0	h
PY07030	hypothetical protein	0.401544	-2.27013	0.244566	h
PY07067	ring-infected erythrocyte surface antigen	0.474336	-1.87819	2.31669	sp
PY07081	hypothetical protein	1.68742	1.14414	2.31669	h
PY07092	hypothetical protein	0.457657	-3.36014	0	h
PY07119	hypothetical protein	6.60357	2.4367	0	h
PY07170	hypothetical protein - pyst-a	1.98729	1.53069	0.449015	av
PY07172	homeobox-containing protein	2.31272	1.72779	0.131794	cd
PY07175	putative yir3 protein - set A	0.249852	-7.01299	0	av
PY07198	putative yir3 protein - set A	9.32346	3.80172	0	av
PY07211	putative yir1 protein - set A	0.474936	-1.58976	7.78636	av
PY07214	hypothetical protein	0.510177	-1.89097	2.31669	h
PY07219	hypothetical protein	5.1658	2.44141	0	h
PY07297	Cytochrome c oxidase subunit III	4.43686	1.25709	1.55986	e
PY07324	hypothetical protein	1.9181	1.39406	0.741342	h
PY07334	hypothetical protein	5.31766	3.99033	0	h
PY07368	circumsporozoite protein precursor-related	0.135718	-4.22985	0	i
PY07426	putative yir1 protein - set A	0.481588	-1.82926	3.41337	av
PY07433	hypothetical protein	5.59532	3.78749	0	h
PY07443	hypothetical protein	6.13185	2.87634	0	h
PY07479	hypothetical protein	2.54616	1.92428	0	h
PY07521	putative bir1 protein - yir - set A	3.2223	2.54976	0	av
PY07551	hypothetical protein	1.90753	1.28786	1.55986	h
PY07553	hypothetical protein	20.8318	2.22527	0	h
PY07556	hypothetical protein	25.8139	2.20402	0	h
PY07564	hypothetical protein	21.7794	2.06232	0	h
PY07566	hypothetical protein	7.35616	2.43808	0	h
PY07568	hypothetical protein	39.167	1.90697	0	h
PY07570	hypothetical protein	9.36625	2.59092	0	h
PY07576	WD40 protein Ciao1-related	3.49737	1.94271	0	o
PY07585	hypothetical protein	35.4502	1.97113	0	h
PY07587	hypothetical protein	30.2402	2.2944	0	h
PY07588	hypothetical protein	27.384	2.04831	0	h
PY07589	hypothetical protein	10.3342	2.19728	0	h
PY07641	Mitochondrial carrier protein, putative	4.02136	2.30559	0	tr
PY07663	hypothetical protein	34.6071	2.11283	0	h
PY07664	hypothetical protein	20.189	2.2181	0	h
PY07665	hypothetical protein	2.3792	1.41078	0.741342	h
PY07668	Endonuclease/Exonuclease/phosphatase family - MOUSE	9.2522	2.19745	0	h
PY07678	hypothetical protein	0.257628	-3.22512	0	h
PY07683	Adhesion lipoprotein, putative	2.87414	3.18983	0	o
PY07691	hypothetical protein	2.88208	3.38732	0	h
PY07707	polysaccharide export protein-related	0.572834	-1.72383	5.95686	o
PY07711	hypothetical protein	3.69236	3.56381	0	h
PY07718	hypothetical protein	8.80373	2.79406	0	h
PY07719	hypothetical protein	2.50425	1.43065	0.741342	h
PY07722	hypothetical protein	2.01086	1.5464	0.449015	h
PY07723	hypothetical protein	2.9158	3.70651	0	h
PY07728	probable nucleoside phosphorylase	2.56085	2.15255	0	n
PY07739	LytB protein	3.61211	2.16327	0	o
PY07741	hypothetical protein	3.78113	3.50385	0	h
PY07742	hypothetical protein	0.313514	-4.17566	0	h
PY07750	probable ATP-binding component of ABC transporter-related	1.77732	1.03801	4.54093	tr
PY07757	hypothetical protein	2.42501	1.77418	0.131794	h
PY07758	xanthomonadin biosynthesis related protein 2-related	3.8898	2.43316	0	o
PY07759	FtsK/SpoIIIE family, putative	4.25345	2.36304	0	cd
PY07770	hypothetical protein	3.17854	4.47275	0	h
PY07771	hypothetical protein	3.38263	1.7446	0.131794	h
PY07774	inorganic phosphate transporter	2.93123	1.6818	0.131794	tr
PY07778	transmembrane protein, putative	2.33256	3.34121	0	o
PY07807	Bradyrhizobium japonicum ID89-related	0.300082	-4.0651	0	o
PY07809	hypothetical protein	2.91407	2.38424	0	h
PY07812	hypothetical protein	3.68087	2.07546	0	h
PY07814	hypothetical protein	2.31133	2.09032	0	h
PY07828	hypothetical protein	2.6378	1.99998	0	h
PY07841	Gag polyprotein	5.28889	2.10217	0	o
PY07847	hypothetical protein	58.3342	1.22388	1.55986	h
PY07857	hypothetical protein	6.89385	2.04347	0	h
PY07858	hypothetical protein	12.3915	1.75249	0.131794	h
