# Supplementary material for: Transcriptional Analysis of the Pre-Erythrocytic Stages of the Rodent Malaria Parasite, Plasmodium yoelii
Source: PLoS One. 2010 Apr 21;5(4):e10267. doi: 10.1371/journal.pone.0010267 (PMC2858153; doi:10.1371/journal.pone.0010267)
Supplement: Table S4 — List of Genes Differentially Expressed in 24hrLS relative to 48hrLS. (0.15 MB XLS) [file pone.0010267.s005.xls]

## Sheet: Sheet1
Table S2C. List of Genes Differentially Expressed in 24hrLS relative to 48hrLS
Gene ID1	Annotation2	Features3	Function4	Fold Change5	Relative Expression6	q-value7	Functional Groups8
PY00194	hypothetical protein		Unknown	1.55128	1.38499	12.7489	h	1: Gene ID from PlasmoDB.org
PY00274	hypothetical protein	TM Domain and Signal sequence	Unknown	1.57981	2.09446	7.84545	h	2: Annotation putative function for the encoded protein, from www.PlasmoDB.rg
PY00357	hypothetical protein	TM Domain and Signal sequence, EGF/Laminin Domain	Serine protease inhibitor/Leech antihemostatic protein	1.48587	2.05601	7.84545	h	3: Features: structural or functional domains identified in the encoded protein sequence, from www.Plasmodb.org and associated references
PY00362	translation elongation factor EF-1 alpha subunit		Protein syntesis	1.49956	1.66693	12.7489	p	4. Function: Possible function of the encoded protein based on the annotation and features
PY00427	3'-nucleotidase/nuclease	Signal sequence	Nucleic acid metabolism	1.70612	1.98399	8.24168	n	5: Fold Change calculated from average expression in 24hrLS divided by average expression in 48hrLS
PY00509	hypothetical protein		Unknown	1.63086	2.01893	7.84545	h	6: Relative Expression[d(i)] calculated as described in ref. 15, briefly:
PY00543	phosphoglycerate mutase family, putative	TM Domain	Glucose metabolism	1.4597	1.62277	12.7489	g
PY00556	ATP-dependent Clp protease proteolytic subunit		Protease	1.40847	1.91445	8.24168	h
PY00632	hypothetical protein	TM Domain and Signal sequence	Unknown	1.48582	1.8194	12.7489	h
PY00713	hypothetical protein		Unknown	1.71684	2.13856	6.47561	h
PY00800	hypothetical protein	Signal sequence	Unknown	1.73286	2.39835	4.53292	h
PY00949	hypothetical protein	TM Domain and Signal sequence	Unknown	1.57039	1.59846	12.7489	h
PY00965	hypothetical protein		Unknown	1.53385	1.3616	12.7489	h
PY00975	Arabidopsis thaliana At5g06660/F15M7_19, putative	TM Domain	Unknown	1.44028	1.66535	12.7489	h
PY01145	hypothetical protein	TM Domain	Unknown	1.807	2.35064	4.53292	h
PY01222	subtilisin-like protease 2	TM Domain and Signal sequence	Protease	1.56306	1.95951	8.24168	o
PY01251	VPS45-like protein		Vesical-mediated protein trafficking	1.55778	2.51278	0	pt
PY01334	93 kDa protein - pyst-a	Signal sequence	Putative variable surface antigen	1.4897	1.82828	12.7489	av
PY01395	hypothetical protein	Signal sequence	Unknown	1.78921	2.01164	7.84545	h
PY01451	Putative mitochondrial ribosomal protein L37		Protein synthesis	1.49123	1.64993	12.7489	h
PY01627	hypothetical protein	TM domain, RING domain, U-box domain	Protein degradation	1.73546	1.74788	12.7489	h
PY01636	ribosomal protein S11, putative		Protein synthesis	1.37287	1.38214	12.7489	p
PY02084	putative oxoglutarate/malate translocator protein	TM Domain	Subtrate transport	1.70457	1.40406	12.7489	tr
PY02090	hypothetical protein	TM Domain and Signal sequence, MIR domain	Possible ligand transferase	1.79587	2.87588	0	h
PY02147	Meloidogyne incognita COL-1-related	Signal sequence, t-RNA binding arm, Protein kinase domain	Protein kinase	1.86263	1.72121	12.7489	o
PY02336	mitochondrial ribosomal protein S35 precursor		Protein synthesis	1.55487	1.42352	12.7489	h
PY02348	inositol-polyphosphate 5-phosphatase	SacI homology Domain	Coordination of the activities of the secretory patway and the actin cytoskeleton	1.40572	2.08387	7.84545	o
PY02405	hypothetical protein	TM Domain and Signal sequence	Unknown	1.32468	1.30719	12.7489	h
PY02476	DnaJ homolog		Protein folding	1.98124	1.98445	8.24168	pf
PY02595	Asparagine-rich protein	Winged helix DNA-binding domain	DNA binding protein	1.64532	1.51934	12.7489	h
PY02667	Malarial early transcribed membrane protein	TM Domain and Signal sequence,	Unknown	1.55101	1.42907	12.7489	h
PY02798	hypothetical protein	RNA binding protein	Unknown	1.92495	1.86432	12.7489	h
PY02871	hypothetical protein		Unknown	1.49956	1.28394	12.7489	h	7:q-value is a statisitic similar to a p-value that measures how significantly the gene is differentially expressed
PY02915	Homeobox-containing protein	TM Domain	Regulation of patterns of development during cellular morphogenesis	1.84962	2.83391	0	cd	8:Functioanl group assigned as decribed in text,
PY03083	FAD/NAD-binding cytochrome reductase, putative	TM Domain and Signal sequence	ATP production	1.62866	1.36434	12.7489	e
PY03114	Mus musculus RIKEN cDNA 5730578N08 gene	TM Domain, SNARE associated Golgi protein domain	Membrane fusion	1.41696	1.44371	12.7489	o
PY03119	hypothetical protein	SWI/SNF-related matrix-associated actin- dependent regulator of chromatin	Regulator of chromatin	1.87133	2.29801	4.53292	h
PY03285	hypothetical protein		Unknown	1.79687	2.42633	4.53292	h
PY03477	hypothetical protein	ubiquinol-cytochrome c reductase complex subunit	ATP production	1.50248	1.50208	12.7489	h
PY03505	unnamed protein product	TM Domain	Unknown	1.80491	2.34915	4.53292	h
PY03578	hypothetical protein	TM Domain	Unknown	2.05207	2.31564	4.53292	h
PY03582	hypothetical protein	Signal sequence	Unknown	1.37279	1.34754	12.7489	h
PY03627	RNA recognition motif, putative		RNA binding	1.4175	1.42435	12.7489	o
PY03647	RNA methyltransferase, putative		Unknown	1.35995	1.28252	12.7489	h
PY03694	RNB-like protein, putative	TM Domain	RNA binding	1.3957	1.71601	12.7489	o
PY03742	putative yir2 protein - set A	TM Domain	Putative variable surface antigen	1.24765	1.30417	12.7489	av
PY03752	Bromodomain, putative		DNA binding protein	1.38804	1.56663	12.7489	d
PY03803	ERYTHROCYTE MEMBRANE PROTEIN PFEMP3	AP2 domain	host parasite interaction	1.44088	1.52111	12.7489	cs
PY03813	ATPase subunit 9, putative	TM Domain	Unknown	1.87926	1.46877	12.7489	e
PY03887	SNARE protein		Membrane fusion	1.66421	2.74101	0	h
PY03970	ATPase, P-type, HAD superfamily, subfamily IC, putative	TM Domain	Calcium transporting ATPase	1.62714	2.18426	6.47561	tr
PY04002	hypothetical protein		Unknown	1.4931	1.82114	12.7489	h
PY04075	putative enhancer protein		Unknown	2.25047	3.35837	0	o
PY04185	thioredoxin		Antioxidant	1.57824	1.57125	12.7489	a
PY04257	RNA pseudouridylate synthase, putative		Protein synthesis modulation	1.26534	1.52058	12.7489	n
PY04273	Recombinase	Signal sequence	DNA synthesis	1.59516	1.35903	12.7489	h
PY04280	hypothetical protein	Signal sequence/leucine-rich repeat protein 8, LRR8	Unknown	1.4255	1.28194	12.7489	h
PY04285	1-cys peroxidoxin		Antioxidant	1.46196	1.53187	12.7489	a
PY04392	step II splicing factor, putative		RNA processing	1.48568	1.46981	12.7489	t
PY04528	FCA gamma-related	RNA binding domain	RNA binding	1.46698	2.05674	7.84545	o
PY04562	RNA lariat debranching enzyme		RNA processing	1.55863	2.56572	0	cd
PY04610	hypothetical protein	Trimeric LpxA-like enzymes superfamily	Unknown	1.3681	1.79034	12.7489	h
PY04953	hypothetical protein	TM Domain/ Hemerythrin family domain	Unknown	1.41625	1.55342	12.7489	h
PY04968	hypothetical protein	Putative zinc finger motif, C2HC5-type	Unknown	1.62244	1.7046	12.7489	h
PY05016	protein-l-isoaspartate o-methyltransferase-related		Unknown	1.5072	1.89781	8.24168	o
PY05053	hypothetical protein		Unknown	1.45902	1.85823	12.7489	h
PY05063	Plasmodium falciparum CG4		Unknown	1.63568	1.83386	12.7489	o
PY05153	TERT gene	AAA family ATPase domain	Unknown	1.73273	1.37323	12.7489	d
PY05177	hypothetical protein	SNARE protein	Membrane fusion	1.34774	1.46939	12.7489	h
PY05235	Protein kinase domain, putative		Protein kinase	1.59389	2.47978	0	o
PY05356	elongation factor 2		Protein synthesis	1.58631	1.67641	12.7489	p
PY05496	CCAAT-box DNA binding protein subunit B		Transcription factor	1.6004	1.81704	12.7489	t
PY05502	hypothetical protein		Unknown	1.33132	1.28985	12.7489	h
PY05527	CCAAT-box DNA binding protein subunit B		Transcription factor	1.4142	1.46804	12.7489	t
PY05627	Plasmodium vivax PV1H14065_P-related	Importin Domain, ARM repeat domain	Intracellular signalling and Cytoskeletal regulation	2.27138	3.15862	0	o
PY05644	putative ubiquitin-conjugating enzyme 16		Protein degradation	1.49948	2.35236	4.53292	pd
PY05728	topoisomerase-related function protein	TM Domain	DNA synthesis	1.37002	1.83087	12.7489	cs
PY05735	hypothetical protein	Actin-crosslinking domain	Cell structure	1.39025	1.72885	12.7489	h
PY05739	hypothetical protein		Unknown	1.31734	1.39389	12.7489	h
PY05892	Exp-2	Signal sequence	Unknown	1.97438	1.77808	12.7489	o
PY05899	ATP synthase subunit C, putative	TM Domain and Signal sequence	ATP production or hydrolysis	1.5576	1.47113	12.7489	e
PY05967	MSP4/5-related	TM Domain, EGF/Laminin domain	Unknown	1.40538	1.75534	12.7489	sp
PY06103	hypothetical protein	TM Domain	Unknown	1.38644	1.33049	12.7489	h
PY06242	thioredoxin-related protein, putative	TM Domain and Signal sequence	Antioxidant	1.87285	2.02233	7.84545	o
PY06465	Ribosomal protein L13e		Protein synthesis	1.73227	2.18305	6.47561	p
PY06466	hypothetical protein	GDA1/CD39 (nucleoside phosphatase) domain	Unknown	1.74121	1.88152	12.7489	h
PY06545	Unknown-related	TM Domain	Unknown	1.4576	1.39753	12.7489	h
PY06597	DHHC zinc finger domain, putative	TM Domain and Signal sequence	Protein-Protein/Protein-DNA interaction	1.64115	1.69249	12.7489	o
PY06972	acidic ribosomal protein P1 - hydromedusa		Protein synthesis	1.62839	2.25628	4.53292	p
PY07012	putative bir1 protein - yir - set A	TM Domain	Putative variable surface antigen	1.68884	1.33053	12.7489	av
PY07015	hypothetical protein		Unknown	1.56705	1.81552	12.7489	h
PY07028	putative yir3 protein	TM Domain	Putative variable surface antigen	1.59851	1.72319	12.7489	av
PY07057	hypothetical protein	Signal sequence	Unknown	1.70693	2.42726	4.53292	h
PY07172	homeobox-containing protein		Regulation of patterns of development during cellular morpogenesis	1.39864	1.38497	12.7489	cd
PY07203	hypothetical protein	WD40 repeat	Unknown	1.44928	1.98164	8.24168	h
PY07366	hypothetical protein		Unknown	4.48471	1.30988	12.7489
PY07367	hypothetical protein		Unknown	4.44936	1.33611	12.7489	i
PY07420	hypothetical protein		Unknown	1.92259	2.19951	6.47561	h
PY07470	ribosome releasing factor	TM Domain	Termination of protein syntesis	1.55177	2.67912	0	p
PY07479	hypothetical protein	Signal sequence	Unknown	1.66119	1.44092	12.7489	h
PY07504	hypothetical protein	TM Domain and Signal sequence	Unknown	3.10932	1.34325	12.7489	h
PY07567	hypothetical protein		Unknown	2.15607	1.34791	12.7489	h
PY07602	hypothetical protein		Unknown	6.74909	1.32379	12.7489
PY07605	hypothetical protein		Unknown	2.54009	1.34022	12.7489	i
PY07631	hypothetical protein	Signal sequence/Bet v1-like	Response to stress/Defense molecule	1.74989	1.52505	12.7489	h
PY07641	Mitochondrial carrier protein, putative	mitochondrial carrier protein, putative	Solute Trasnport	1.61122	1.91881	8.24168	tr
PY07848	hypothetical protein		Unknown	1.36625	1.3025	12.7489	h
