# Supplementary material for: Transcriptional Analysis of the Pre-Erythrocytic Stages of the Rodent Malaria Parasite, Plasmodium yoelii
Source: PLoS One. 2010 Apr 21;5(4):e10267. doi: 10.1371/journal.pone.0010267 (PMC2858153; doi:10.1371/journal.pone.0010267)
Supplement: Table S5 — List of Genes Differentially Expressed in 24hrLS relative to RAS. (0.24 MB XLS) [file pone.0010267.s006.xls]

## Sheet: Sheet1
Table S2D. List of Genes Differentially Expressed in 24hrLS relative to RAS
Gene ID1	Description2	Fold Change3	Relative Expression4	q-value(%)5	Functional Groups6
PY00020	hypothetical protein	1.37771	1.9304	0.272282	h		1: Gene ID from PlasmoDB.org
PY00023	hypothetical protein	0.798747	-0.872692	4.82924	h		2: Annotated function of protein encoded by each P. yoelii gene, from Plasmodb.org
PY00037	RNA helicase	4.38337	7.69546	0	P		3:Fold Change calculated from average expression in 24hrLS divided by average expression in RAS
PY00040	hypothetical protein	0.506037	-5.45909	0	h		4: Relative Expression[d(i)] calculated as described in ref. 15, briefly:
PY00060	hypothetical protein	2.20205	2.86077	0.0258561	h
PY00061	calcium/proton exchanger, putative	0.535428	-1.98733	0.835644	tr
PY00062	hypothetical protein	0.394288	-4.02653	0	h
PY00078	dynein beta chain, ciliary	0.391736	-3.37626	0	m
PY00088	hypothetical protein	0.584408	-2.6494	0.151438	h
PY00138	hypothetical protein	0.46385	-5.29726	0	h
PY00153	hypothetical protein	0.385243	-4.86056	0	h
PY00183	Ubiquitin family, putative	0.599518	-6.82634	0	pd
PY00194	hypothetical protein	5.41419	3.35739	0	h
PY00204	hypothetical protein	0.182302	-3.30255	0	h
PY00207	ABC transporter-like protein	2.2507	4.62807	0	tr
PY00223	glutaredoxin-related protein	0.462437	-4.19058	0	a
PY00234	hypothetical protein	0.748767	-1.42849	1.71294	h
PY00245	multidrug resistance protein	0.474786	-4.61649	0	r
PY00247	ERYTHROCYTE MEMBRANE PROTEIN PFEMP3	0.428182	-3.09138	0.0258561	cs
PY00248	Rpn2 gene product-related	2.1535	3.83562	0	o
PY00266	Streptococcus pyogenes AMV258	4.34908	7.03988	0	o
PY00268	putative yir1 protein	0.429878	-5.95451	0	av
PY00274	hypothetical protein	3.2403	5.94449	0	h
PY00317	hypothetical protein	0.458693	-6.13286	0	h
PY00319	aconitate hydratase 1	0.675001	-1.59732	1.23336	g
PY00323	hypothetical protein	0.388187	-3.85468	0	h
PY00333	hypothetical protein	0.511684	-4.06464	0	h
PY00349	adi-related	0.426101	-4.22999	0	o
PY00354	hypothetical protein	0.821984	-0.887618	4.82924	h
PY00357	hypothetical protein	2.76444	6.00665	0	h
PY00360	SART-1 family	0.436667	-4.32593	0	o
PY00386	CCAAT-box DNA binding protein subunit B	0.463725	-4.21339	0	t
PY00409	myosin A tail domain interacting protein MTIP	0.819064	-0.911545	4.38896	m		5:q-value is a statisitic similar to a p-value that measures how significantly the gene is differentially expressed
PY00411	hypothetical protein	1.84842	2.74249	0.0258561	h		6: Functioanl group assigned as decribed in text,
PY00415	hypothetical protein	3.70525	2.95554	0	h
PY00419	hypothetical protein	0.401224	-3.81515	0	h
PY00423	Bromodomain, putative	0.431365	-4.41899	0	d
PY00432	N-acetylglucosamine-1-phosphate transferase	1.50941	2.14081	0.151438	mp
PY00436	histone H2A variant	1.78472	3.20522	0	d
PY00440	hypothetical protein	0.627853	-2.40698	0.428804	h
PY00444	hypothetical protein	2.42278	5.16194	0	h
PY00446	Polyprenyl synthetase, putative	0.410168	-3.40077	0	o
PY00447	repeat organellar protein-related	0.60966	-4.06799	0	o
PY00450	hypothetical protein	0.462369	-4.2322	0	h
PY00451	Glycoprotease family, putative	2.19281	6.2094	0	o
PY00453	hypothetical protein	0.534094	-1.81934	1.05707	h
PY00455	hypothetical protein	0.388499	-1.45034	1.71294	h
PY00484	hypothetical protein - pyst-a	5.11818	4.40101	0	av
PY00495	putative yir1 protein	7.61098	5.85377	0	av
PY00508	hypothetical protein	5.88892	6.67686	0	h
PY00509	hypothetical protein	0.595118	-2.98694	0.0484848	h
PY00520	Homo sapiens KIAA0946 protein	0.347985	-2.72403	0.151438	o
PY00543	phosphoglycerate mutase family, putative	2.13437	3.6023	0	g
PY00556	hypothetical protein	3.38675	6.63282	0	h
PY00560	hypothetical protein	3.26914	3.38232	0	h
PY00563	hypothetical protein	4.84875	4.7176	0	h
PY00572	putative WD-40 repeat protein	5.41341	6.50586	0	o
PY00594	hypothetical protein	0.476815	-6.36141	0	h
PY00602	dynein intermediate chain 2, cytosolic	0.415696	-3.83145	0	m
PY00614	hypothetical protein	4.66333	5.11556	0	h
PY00632	hypothetical protein	3.85221	5.292	0	h
PY00645	hypothetical protein	0.761727	-1.68787	1.05707	h
PY00659	Ribosomal protein L10, putative	0.700376	-1.57911	1.23336	p
PY00669	serine hydroxymethyltransferase, mitochondrial precursor	2.55092	2.91318	0	n
PY00692	hypothetical protein	0.572617	-4.02131	0	h
PY00695	Homo sapiens CDA08-related	3.21522	5.00354	0	im
PY00713	hypothetical protein	5.77703	5.20165	0	h
PY00722	hypothetical protein	0.415475	-3.60265	0	h
PY00724	hypothetical protein	9.62213	3.88929	0	h
PY00734	hypothetical protein	0.475868	-4.21137	0	h
PY00780	Cytochrome b, putative	2.52543	5.53477	0	e
PY00788	hypothetical protein	4.71009	4.34675	0	h
PY00798	hypothetical protein	2.35461	2.58124	0.0484848	h
PY00801	hypothetical protein	0.493783	-4.15286	0	h
PY00804	similar to cactin-related	2.02889	3.61706	0	cd
PY00818	Choline/ethanolamine kinase, putative	0.376812	-3.25633	0	mp
PY00861	unnamed protein product	0.514132	-1.00797	3.67851	h
PY00888	hypothetical protein	1.92293	2.40965	0.0484848	h
PY00890	hypothetical protein	0.441179	-5.76442	0	h
PY00895	hypothetical protein	0.773737	-1.43473	1.71294	h
PY00913	CCAAT-box DNA binding protein subunit B	0.543087	-0.991704	3.67851	t
PY00938	hypothetical protein	2.57636	3.32947	0	h
PY00949	hypothetical protein	3.23603	3.18974	0	h
PY00960	tetracycline resistance protein tetm from transposon tn1545	4.42653	8.78345	0	r
PY00965	hypothetical protein	12.0173	4.17396	0	h
PY00972	kinesin-related protein	0.533119	-4.8482	0	m
PY00973	RNA recognition motif, putative	5.96818	6.69423	0	o
PY00975	Arabidopsis thaliana At5g06660/F15M7_19, putative	2.2926	5.10073	0	h
PY00985	hypothetical protein	0.635876	-1.54009	1.45166	h
PY00992	hypothetical protein	6.14477	4.01933	0	h
PY01017	latency associated antigen-related	1.80352	2.64996	0.0258561	o
PY01039	myosin PfM-C-related	5.49742	6.32993	0	m
PY01087	hypothetical protein	1.76436	2.09934	0.151438	h
PY01093	hypothetical protein	1.63379	1.90521	0.272282	h
PY01115	DNA-directed RNA polymerase, beta subunit	2.91815	4.8438	0	t
PY01120	Arabidopsis thaliana BRAHMA ortholog-related	4.32714	3.98542	0	t
PY01125	hypothetical protein	0.394659	-2.67886	0.151438	h
PY01126	hypothetical protein	0.56067	-1.05093	3.67851	h
PY01133	hypothetical protein	0.453858	-4.77309	0	h
PY01138	Plasmodium falciparum CG7	0.574207	-2.47514	0.272282	o
PY01143	GAF domain protein	6.27178	5.19674	0	s
PY01145	hypothetical protein	1.46363	1.55311	0.62405	h
PY01172	Arabidopsis thaliana K1F13.3	2.40771	3.85756	0	h
PY01195	hypothetical protein	0.821728	-0.998308	3.67851	h
PY01207	hypothetical protein	0.499177	-4.98593	0	h
PY01209	translation initiation factor SUI1	0.815948	-1.56462	1.45166	p
PY01222	subtilisin-like protease 2	4.49303	6.46215	0	o
PY01226	hypothetical protein	6.60379	15.7474	0	h
PY01231	SNF2 family N-terminal domain, putative	5.63304	5.64296	0	o
PY01235	hypothetical protein	1.47133	2.13146	0.151438	h
PY01242	Ubiquitin carboxyl-terminal hydrolase family 2, putative	3.43719	3.76394	0	pd
PY01251	VPS45-like protein	4.00294	11.6371	0	pt
PY01263	hypothetical protein	0.389694	-4.08771	0	h
PY01313	hypothetical protein - pyst-a	4.95061	5.14589	0	av
PY01334	93 kDa protein - pyst-a	4.67168	6.44023	0	av
PY01347	hypothetical protein	0.41771	-5.3552	0	h
PY01352	Plasmodium vivax PV1H14085_P	0.554971	-4.13551	0	o
PY01394	putative yir3 protein - set A	0.676833	-1.62335	1.23336	av
PY01395	hypothetical protein	2.1175	3.19517	0	h
PY01402	hypothetical protein	0.444608	-4.74263	0	h
PY01408	hypothetical protein	3.46678	6.11399	0	h
PY01410	hypothetical protein	0.566049	-4.29824	0	h
PY01412	ERYTHROCYTE MEMBRANE PROTEIN PFEMP3	0.508194	-3.45631	0	cs
PY01438	DNA mismatch repair protein, C-terminal domain, putative	2.10519	4.80938	0	drp
PY01444	hypothetical protein	5.51233	10.5893	0	h
PY01451	hypothetical protein	3.21502	4.48886	0	h
PY01467	Drosophila melanogaster CG2246 gene product, putative	4.70722	7.38138	0	o
PY01473	unknown protein, putative	0.350791	-4.54355	0	h
PY01474	hypothetical protein	0.72282	-1.12772	3.15232	h
PY01476	hypothetical protein	3.66974	6.73678	0	h
PY01498	hypothetical protein	4.35861	6.28727	0	h
PY01501	hypothetical protein	6.68822	9.76045	0	h
PY01504	hypothetical protein	0.672265	-1.96087	0.853553	h
PY01511	aspartyl-tRNA synthetase, putative	4.27957	5.69059	0	p
PY01521	hypothetical protein	0.56896	-2.48746	0.272282	h
PY01538	hypothetical protein	1.70294	2.2886	0.0911515	h
PY01541	putative yir3 protein	0.416987	-2.93852	0.0484848	av
PY01549	arabinogalactan protein	0.476237	-1.71449	1.05707	o
PY01586	beta-hydroxyacyl-ACP dehydratase precursor	12.4592	3.88234	0	fm
PY01587	ribosomal protein L6, putative	1.72051	1.5899	0.62405	p
PY01606	gamma-glutamylcysteine synthetase-related	5.73463	9.45736	0	a
PY01615	hypothetical protein	1.7438	2.09827	0.151438	h
PY01627	hypothetical protein	2.46176	2.89254	0	h
PY01635	40s ribosomal protein s14 (fragment). [common tobacco]-related	1.61619	2.16788	0.0911515	p
PY01636	ribosomal protein S11, putative	1.75211	3.83675	0	p
PY01663	M83163 circumsporozoite protein-related	0.243135	-2.55454	0.0911515	sp
PY01666	hypothetical protein	0.206032	-2.00691	0.835644	h
PY01669	hypothetical protein	3.39591	7.00906	0	h
PY01676	hypothetical protein	2.63263	3.69613	0	h
PY01690	hypothetical protein	2.63305	3.77469	0	h
PY01711	hypothetical protein	6.03209	10.537	0	h
PY01716	hypothetical protein	5.68565	2.32465	0.0911515	h
PY01755	hypothetical protein	3.52256	3.62612	0	h
PY01757	Drosophila melanogaster LP01394p	0.614133	-3.04114	0.0484848	o
PY01802	hypothetical protein	3.7622	3.62492	0	h
PY01805	Arabidopsis thaliana T10O24.21-related	0.501316	-7.86043	0	h
PY01808	hypothetical protein	3.55748	3.98065	0	h
PY01814	hypothetical protein	2.7333	2.21825	0.0911515	h
PY01830	similar to delta-tubulin-related	0.433106	-4.40912	0	cs
PY01844	maebl	0.566085	-1.41102	1.71294	i
PY01854	putative clathrin heavy chain	10.8278	2.49231	0.0484848	pt
PY01878	hypothetical protein	3.09009	5.97096	0	h
PY01897	hypothetical protein	0.424436	-4.98475	0	h
PY01902	DEAD/DEAH box helicase, putative	7.41036	5.72843	0	o
PY01913	hypothetical protein	8.17951	6.74356	0	h
PY01936	hypothetical protein	3.76577	3.57609	0	h
PY01944	TPR Domain, putative	2.27876	6.07667	0	o
PY01946	Krox-like protein	2.44488	6.26269	0	t
PY01959	hypothetical protein	3.89101	6.3812	0	h
PY01982	mature-parasite-infected erythrocyte surface antigen, putative	0.444188	-2.60614	0.151438	sp
PY01984	hypothetical protein	0.633673	-3.09154	0.0258561	h
PY01988	hypothetical protein	1.73019	3.06911	0	h
PY01996	hypothetical protein	0.596946	-4.02402	0	h
PY02003	hypothetical protein	2.6802	5.02082	0	h
PY02049	maebl	0.584587	-1.71401	1.05707	i
PY02055	hypothetical protein	1.82682	2.59337	0.0484848	h
PY02065	hypothetical protein	3.07044	5.07501	0	h
PY02070	adrenodoxin reductase	0.773373	-1.67409	1.23336	o
PY02084	putative oxoglutarate/malate translocator protein	3.48683	2.50008	0.0484848	tr
PY02090	hypothetical protein	5.06655	10.9066	0	h
PY02115	hypothetical protein	4.49503	3.46524	0	h
PY02121	hypothetical protein	0.49321	-6.24745	0	h
PY02147	Meloidogyne incognita COL-1-related	4.08244	3.98076	0	o
PY02150	Homo sapiens P3ECSL-related	0.55791	-3.264	0	o
PY02152	hypothetical protein	2.15537	4.67347	0	h
PY02169	putative yir2 protein	0.485082	-5.98431	0	av
PY02181	probable leucyl-tRNA synthetase-related	0.702395	-1.24858	2.5341	p
PY02265	hypothetical protein	0.828504	-0.872765	4.82924	h
PY02294	hypothetical protein	6.02737	8.24018	0	h
PY02329	mature parasite-infected erythrocyte surface antigen	0.348444	-2.81979	0.0911515	sp
PY02330	hypothetical protein	11.0079	2.81169	0.0258561	h
PY02331	hypothetical protein	0.641554	-3.52555	0	h
PY02336	hypothetical protein	10.728	4.88243	0	h
PY02338	translation elongation factor EF-1, subunit alpha	1.58031	1.86902	0.272282	p
PY02348	Homo sapiens KIAA0851 protein-related	3.20778	6.87869	0	o
PY02379	hypothetical protein	0.443368	-3.91315	0	h
PY02383	unnamed protein product-related	5.18209	3.02405	0	h
PY02396	hypothetical protein	0.403822	-4.08592	0	h
PY02405	hypothetical protein	0.286376	-5.61692	0	h
PY02421	2-oxoglutarate dehydrogenase, E1 component	0.814556	-1.02207	3.67851	g
PY02432	hypothetical protein	0.352583	-1.80416	1.05707	h
PY02433	EF hand, putative	8.18293	2.57799	0.0484848	o
PY02463	hypothetical protein	1.65182	2.23601	0.0911515	h
PY02470	hypothetical protein	10.9445	3.00931	0	h
PY02476	DnaJ homolog	5.86592	3.68028	0	pf
PY02481	putative arginyl-tRNA synthetase	0.297873	-3.02192	0.0484848	p
PY02499	hypothetical protein	0.272462	-1.52007	1.45166	h
PY02526	PINT domain protein	4.5491	2.75518	0.0258561	o
PY02536	49 kDa zinc finger protein	2.38536	3.22702	0	o
PY02548	hypothetical protein	4.38364	4.54151	0	h
PY02567	hypothetical protein	0.599446	-4.61273	0	h
PY02573	putative phospho-ser/thr phosphatase	7.20833	4.32067	0	o
PY02595	asparagine-rich protein	4.29007	3.32356	0	h
PY02604	hypothetical protein	2.98284	2.51564	0.0484848	h
PY02606	amine oxidase, flavin-containing, putative	0.280603	-2.12255	0.740473	o
PY02609	hypothetical protein	0.527342	-4.7775	0	h
PY02616	histone H2B variant 1	0.672411	-2.07123	0.740473	D
PY02619	unknown protein	6.80718	4.11587	0	h
PY02627	Elongation factor Tu family, putative	0.401925	-4.41525	0	p
PY02684	hypothetical protein	0.777382	-1.09836	3.15232	h
PY02695	hypothetical protein	2.5608	1.93557	0.272282	h
PY02696	hypothetical protein	8.48245	7.82754	0	h
PY02709	HECT-domain, putative	0.494892	-5.11121	0	pd
PY02720	hypothetical protein	1.53625	2.20205	0.0911515	h
PY02721	PCI domain, putative	4.63184	4.01184	0	o
PY02733	Kinesin motor domain, putative	2.85692	5.09097	0	m
PY02737	hypothetical protein	3.23421	5.28554	0	h
PY02769	hypothetical protein	0.396148	-4.47639	0	h
PY02785	hypothetical protein	0.395739	-3.39934	0	h
PY02842	hypothetical protein	5.40954	7.36359	0	h
PY02854	SEN1-related	0.402322	-4.80193	0	t
PY02871	hypothetical protein	8.06582	3.41958	0	h
PY02900	hypothetical protein	2.05797	3.21253	0	h
PY02905	60S acidic ribosomal protein P2	0.842576	-0.898026	4.82924	p
PY02910	unknown protein	0.491061	-7.39951	0	h
PY02915	homeobox-containing protein	4.88283	6.1101	0	cd
PY02923	hypothetical protein	0.497703	-3.69131	0	h
PY02939	hypothetical protein	2.3525	2.68137	0.0258561	h
PY02952	hypothetical protein	0.491014	-6.11535	0	h
PY02956	hypothetical protein	8.13034	3.37347	0	h
PY02958	erythrocyte membrane protein 3	1.57534	2.29476	0.0911515	o
PY02968	hypothetical protein	8.76768	3.4971	0	h
PY02986	DnaJ C terminal region, putative	2.00265	2.70158	0.0258561	pf
PY03011	early transcribed membrane protein family	0.193858	-4.15692	0	h
PY03033	hypothetical protein	0.407846	-3.17065	0.0258561	h
PY03046	hypothetical protein	0.423839	-5.13678	0	h
PY03047	hypothetical protein	0.180521	-4.30407	0	h
PY03051	hypothetical protein	0.268117	-2.60144	0.151438	h
PY03052	sporozoite surface protein 2 precursor	0.130975	-2.24997	0.62405	i
PY03057	hypothetical protein	0.493258	-4.67156	0	h
PY03068	hypothetical protein	0.238162	-6.89133	0	h
PY03083	FAD/NAD-binding Cytochrome reductase, putative	8.80505	3.43178	0	e
PY03114	Mus musculus RIKEN cDNA 5730578N08 gene	1.46801	1.69725	0.428804	o
PY03119	hypothetical protein	6.45871	4.52489	0	h
PY03137	hypothetical protein	0.81613	-0.928523	4.38896	h
PY03139	hypothetical protein	0.547734	-2.26413	0.62405	h
PY03164	hypothetical protein	2.17183	2.09466	0.151438	h
PY03168	circumsporozoite protein	0.145416	-2.83333	0.0911515	i
PY03169	predicted protein	0.701299	-1.01957	3.67851	h
PY03189	homeobox-containing protein, putative	2.75942	3.80201	0	cd
PY03192	hypothetical protein	2.23542	3.60758	0	h
PY03204	putative yir1 protein - set A	1.62951	2.10437	0.151438	av
PY03225	hypothetical protein	2.38361	3.98371	0	h
PY03227	hypothetical protein	4.01573	5.12727	0	h
PY03230	hypothetical protein	4.30381	7.52734	0	h
PY03252	hypothetical protein	7.62865	2.48513	0.0484848	h
PY03253	asparaginyl-tRNA synthetase	0.503332	-4.30825	0	p
PY03254	hypothetical protein	0.535762	-3.47748	0	h
PY03269	hypothetical protein	0.33718	-2.96518	0.0484848	t
PY03272	34157-30943	2.39046	7.33292	0	h
PY03280	glyceraldehyde-3-phosphate dehydrogenase	1.8691	1.81724	0.272282	g
PY03285	hypothetical protein	2.9174	4.46825	0	h
PY03290	development protein DG1124	5.40138	2.5845	0.0484848	cd
PY03297	hypothetical protein	0.410181	-2.89015	0.0911515	h
PY03298	calmodulin-domain protein kinase	0.512151	-3.93448	0	o
PY03299	hypothetical protein	0.500197	-6.0088	0	h
PY03310	hypothetical protein	3.69477	3.94612	0	h
PY03344	hypothetical protein	3.68737	8.16023	0	h
PY03353	hypothetical protein	0.535719	-4.51642	0	h
PY03355	putative yir1 protein - set A	0.302641	-4.53473	0	av
PY03360	putative yir4 protein - set A	0.391434	-4.01777	0	av
PY03382	hypothetical protein	2.01601	5.54512	0	h
PY03386	hypothetical protein	4.28826	3.12526	0	h
PY03396	hypothetical protein	3.88471	5.92446	0	h
PY03407	hypothetical protein	0.619437	-3.37726	0	h
PY03424	hypothetical protein	0.570194	-2.03678	0.835644	h
PY03455	putative dual-specificity protein phosphatase	2.26586	3.57127	0	o
PY03457	hypothetical protein	0.468456	-4.96058	0	h
PY03460	hypothetical protein	0.599266	-0.970779	4.38896	h
PY03466	hypothetical protein	0.446917	-4.9184	0	h
PY03499	coronin binding protein	1.88973	4.16326	0	cs
PY03501	seroreactive antigen BMN1-9B-related	0.43293	-3.95099	0	o
PY03503	antiviral protein ski2	0.440064	-4.99357	0	dr
PY03504	hypothetical protein	0.453005	-4.56702	0	h
PY03505	unnamed protein product	3.02681	5.07855	0	h
PY03506	ciliary outer arm dynein beta heavy chain-related	4.40286	8.4047	0	m
PY03507	hypothetical protein	0.430338	-4.58788	0	h
PY03513	hypothetical protein	0.41776	-4.24577	0	h
PY03516	hypothetical protein	0.408546	-4.48726	0	h
PY03518	hypothetical protein	3.39526	7.16459	0	h
PY03535	membrane skeletal protein IMC1	4.69296	2.6754	0.0258561	cs
PY03548	Var1p, putative	0.402592	-4.48838	0	p
PY03553	hypothetical protein	1.72891	3.27025	0	h
PY03555	hypothetical protein	1.86106	3.21582	0	h
PY03559	ribosomal protein L7/L12	4.99862	4.24022	0	p
PY03560	hypothetical protein	0.491776	-4.3478	0	h
PY03578	hypothetical protein	7.10477	4.14979	0	h
PY03579	putative yir1 protein	0.39388	-4.5771	0	av
PY03582	hypothetical protein	2.5464	4.06913	0	h
PY03586	hypothetical protein	0.449443	-4.97495	0	h
PY03587	similar ATP-dependent RNA Helicase	0.508615	-4.94091	0	o
PY03590	hypothetical protein	0.481434	-5.13927	0	h
PY03599	Initiation factor 2 subunit family, putative	1.43025	1.51955	0.740473	p
PY03604	hypothetical protein	1.63543	1.70686	0.428804	h
PY03627	RNA recognition motif, putative	3.49719	3.81771	0	o
PY03634	hypothetical protein	0.416312	-4.77366	0	h
PY03642	putative yir1 protein	0.583129	-3.71559	0	av
PY03647	hypothetical protein	2.80414	4.29235	0	h
PY03650	hypothetical protein	0.50386	-3.85133	0	h
PY03659	hypothetical protein	0.471772	-4.09925	0	h
PY03661	hypothetical protein	2.79712	4.36138	0	h
PY03666	hypothetical protein	0.428653	-5.01038	0	h
PY03667	hypothetical protein	3.35565	5.12217	0	h
PY03674	hypothetical protein	0.456889	-4.79218	0	h
PY03675	hypothetical protein	3.88028	10.4655	0	h
PY03677	hypothetical protein	0.581096	-5.5746	0	h
PY03679	putative yir2 protein - set A	0.4348	-4.01001	0	av
PY03681	KED, putative	0.415191	-4.63716	0	o
PY03686	HelD protein-related	0.432445	-4.1748	0	drp
PY03687	hypothetical protein	0.49996	-4.77202	0	h
PY03692	hypothetical protein	2.00055	6.19989	0	h
PY03693	hypothetical protein	0.372264	-3.68864	0	h
PY03694	RNB-like protein, putative	1.94543	5.03566	0	o
PY03697	hypothetical protein	2.51388	7.09357	0	h
PY03702	asparagine-rich protein	3.70869	3.24985	0	h
PY03723	hypothetical protein	0.372888	-3.71924	0	h
PY03728	hypothetical protein	0.452128	-4.44561	0	h
PY03731	putative yir1 protein - set A	2.90312	5.50326	0	av
PY03742	putative yir2 protein - set A	2.39926	6.28761	0	av
PY03752	Bromodomain, putative	1.97725	3.75803	0	d
PY03781	hypothetical protein	0.730785	-1.56246	1.45166	h
PY03790	hypothetical protein	0.473909	-4.70783	0	h
PY03795	hypothetical protein	3.21091	3.90772	0	h
PY03803	ERYTHROCYTE MEMBRANE PROTEIN PFEMP3	3.21927	4.34215	0	cs
PY03806	hypothetical protein	0.459055	-5.37707	0	h
PY03813	ATPase subunit 9, putative	3.56243	2.33552	0.0911515	e
PY03822	hypothetical protein	0.498803	-5.52471	0	h
PY03829	hypothetical protein	0.0902184	-2.6988	0.151438	h
PY03831	hypothetical protein	0.478133	-0.939509	4.38896	h
PY03832	Putative zinc finger in N-recognin, putative	0.538538	-5.63952	0	o
PY03836	hypothetical protein	0.388736	-4.44455	0	h
PY03839	Domain of unknown function, putative	0.372297	-3.74822	0	h
PY03845	hypothetical protein	0.411261	-3.41253	0	h
PY03854	putative yir3 protein	2.31854	5.37726	0	av
PY03864	homeobox-containing protein	2.47479	5.53656	0	cd
PY03875	probable GTP-binding protein engb-related	0.414067	-3.82129	0	o
PY03879	pyruvate kinase	0.568452	-4.69312	0	g
PY03881	hypothetical protein	0.439594	-4.8458	0	h
PY03885	l-lactate dehydrogenase	1.58125	1.89823	0.272282	e
PY03886	dihydrofolate synthase/folylpolyglutamate synthase	0.454451	-4.64474	0	n
PY03887	hypothetical protein	1.95092	4.4068	0	h
PY03897	hypothetical protein	4.7433	5.3189	0	h
PY03898	Plasmodium vivax PV1H14160_P	0.642447	-2.6797	0.151438	o
PY03912	putative yir3 protein - set A	0.39771	-4.03226	0	av
PY03915	hypothetical protein	2.05984	5.43448	0	h
PY03919	cell division cycle protein 27 homolog	0.407361	-4.49032	0	cd
PY03935	hypothetical protein	0.595768	-6.25376	0	h
PY03936	hypothetical protein	0.35619	-4.75824	0	h
PY03937	hypothetical protein	0.418455	-3.08149	0.0258561	h
PY03939	putative yir2 protein - set A	0.478144	-4.10684	0	av
PY03940	hypothetical protein	2.56645	4.01744	0	h
PY03942	hypothetical protein	0.413311	-3.36545	0	h
PY03943	hypothetical protein	0.43903	-5.02839	0	h
PY03957	cyclophilin-RNA interacting protein	4.1796	3.63138	0	o
PY03958	Zinc finger C-x8-C-x5-C-x3-H type, putative	0.517184	-5.32919	0	o
PY03960	ERYTHROCYTE MEMBRANE PROTEIN PFEMP3	2.39198	3.01983	0	cs
PY03970	ATPase, P-type, HAD superfamily, subfamily IC, putative	2.07021	3.06276	0	tr
PY03972	putative yir2 protein - set A	0.412762	-4.32624	0	av
PY03982	hypothetical protein	0.42409	-2.78936	0.0911515	h
PY03985	putative yir1 protein - set A	0.415978	-4.32434	0	av
PY03995	myo-inositol-1-phosphate synthase	2.38722	2.70344	0.0258561	mp
PY03996	hypothetical protein	0.516404	-4.10737	0	h
PY04002	hypothetical protein	2.63138	4.19415	0	h
PY04016	hypothetical protein	5.30745	3.66002	0	h
PY04018	hypothetical protein	0.431442	-4.79946	0	h
PY04023	hypothetical protein	0.397342	-4.52615	0	h
PY04025	hypothetical protein	2.80698	7.8123	0	h
PY04026	cdc-2 related kinase 3	4.48353	6.12782	0	cd
PY04029	hypothetical protein	0.553024	-3.80902	0	h
PY04031	unnamed protein product, putative	0.451194	-3.45554	0	h
PY04032	hypothetical protein	0.399361	-4.49548	0	h
PY04033	hypothetical protein	0.410146	-3.42227	0	h
PY04042	ERYTHROCYTE MEMBRANE PROTEIN PFEMP3	0.483144	-4.92611	0	cs
PY04054	hypothetical protein	2.67257	4.05075	0	h
PY04056	hypothetical protein	0.490453	-4.31829	0	h
PY04063	Tubulin/FtsZ family, putative	1.46329	1.97331	0.151438	cs
PY04065	hypothetical protein	0.37205	-3.5077	0	h
PY04072	00806 domains.-related	0.362918	-3.18458	0.0258561	h
PY04074	RepB-related	0.412382	-4.31701	0	o
PY04075	putative enhancer protein	4.227	7.12522	0	o
PY04087	hypothetical protein	0.395406	-4.83798	0	h
PY04096	putative ribosomal processing protein	0.54996	-5.19842	0	p
PY04098	hypothetical protein	0.399038	-3.85995	0	h
PY04101	hypothetical protein	0.459214	-3.88311	0	h
PY04107	Unknown protein	0.511337	-5.44826	0	h
PY04109	hypothetical protein	6.66918	3.54866	0	h
PY04110	hypothetical protein	0.496148	-3.43831	0	h
PY04124	hypothetical protein	0.798689	-1.0396	3.67851	h
PY04135	hypothetical protein	0.662267	-1.32927	2.10999	h
PY04147	hypothetical protein	0.580743	-4.76589	0	h
PY04148	actin 3	1.85306	2.51158	0.0484848	cs
PY04152	hypothetical protein	3.72637	2.9407	0	h
PY04165	hypothetical protein	0.432574	-4.62694	0	h
PY04166	hypothetical protein	2.85049	4.98161	0	h
PY04171	Streptococcus pyogenes AMV156, putative	0.521231	-3.57806	0	o
PY04172	hypothetical protein	0.405319	-4.32746	0	h
PY04176	hypothetical protein	0.411596	-4.62947	0	h
PY04177	Streptococcus pyogenes AMV253, putative	0.40994	-4.40044	0	o
PY04179	expressed protein	1.73596	3.02593	0	o
PY04180	hypothetical protein	0.393367	-4.17711	0	h
PY04189	Arabidopsis thaliana At3g56990/F24I3_70-related	0.488407	-4.54471	0	h
PY04197	Helicase conserved C-terminal domain, putative	0.35667	-3.64583	0	o
PY04201	putative phosphatidylinositol/phophatidylcholine transfer protein	3.66458	4.16238	0	mp
PY04213	hypothetical protein	0.425147	-4.24552	0	h
PY04221	putative yir1 protein	0.431738	-5.28214	0	av
PY04232	Insulinase, putative	2.7929	5.2085	0	o
PY04244	hypothetical protein	0.56409	-2.93381	0.0484848	h
PY04265	Plasmodium falciparum CDPK2 protein-related	0.402427	-3.81349	0	o
PY04271	hypothetical protein	1.71298	2.10203	0.151438	h
PY04273	hypothetical protein	4.16711	3.10481	0	h
PY04274	homeobox-containing protein	2.47743	1.92788	0.272282	cd
PY04280	hypothetical protein	5.94621	5.11551	0	h
PY04283	phosphatase	0.810459	-0.924776	4.38896	o
PY04284	WD-repeat protein p103	3.08629	5.61051	0	o
PY04285	1-cys peroxidoxin	2.19695	3.45151	0	a
PY04295	DNA-directed RNA polymerase	1.4872	2.17223	0.0911515	t
PY04349	Arabidopsis thaliana At5g24810/F6A4_20	0.464869	-4.62125	0	h
PY04352	hypothetical protein	5.17339	7.35243	0	h
PY04370	thymidylate synthase, putative	0.339194	-2.9327	0.0484848	am
PY04371	hypothetical protein	0.588095	-4.2767	0	h
PY04372	hypothetical protein	2.53389	3.80241	0	h
PY04378	ATPase, AAA family, putative	4.1705	8.93814	0	o
PY04391	hypothetical protein	0.606666	-3.06889	0.0484848	h
PY04392	Arabidopsis thaliana F1E22.4-related	5.47153	5.35699	0	t
PY04399	hypothetical protein	3.95194	6.8078	0	h
PY04407	hypothetical protein	0.391949	-4.0833	0	h
PY04408	hypothetical protein	2.88108	3.38219	0	h
PY04415	hypothetical protein	4.14125	3.02044	0	h
PY04436	ribosomal protein L21, putative	0.380596	-3.19174	0.0258561	p
PY04443	importin beta-1 subunit	0.485427	-4.01832	0	tr
PY04444	putative APC11 anaphase-promoting complex subunit	7.91833	2.50658	0.0484848	cd
PY04455	RNA polymerases L / 13 to 16 kDa subunit	6.55339	4.41078	0	t
PY04468	hypothetical protein	3.05706	6.24923	0	h
PY04469	hypothetical protein	0.436488	-3.67122	0	h
PY04471	peptide chain release factor 1	5.14467	9.54288	0	p
PY04472	Heme/Steroid binding domain, putative	4.43178	13.1567	0	hs
PY04483	stress responsive gene 6, Srg6	0.43442	-3.70321	0	o
PY04485	Zinc finger C-x8-C-x5-C-x3-H type, putative	0.468072	-3.93174	0	o
PY04495	1st euk. member	4.56787	6.19048	0	h
PY04508	hypothetical protein	0.444382	-4.66813	0	h
PY04514	putative yir3 protein - set A	6.4616	5.56843	0	av
PY04528	FCA gamma-related	3.21744	6.46261	0	o
PY04531	hypothetical protein	4.48961	4.02689	0	h
PY04536	hypothetical protein	0.602384	-4.89124	0	h
PY04551	hypothetical protein	3.4104	6.89509	0	h
PY04553	hypothetical protein	2.78524	2.38344	0.0911515	h
PY04557	hypothetical protein	8.6155	3.72343	0	h
PY04559	RNA lariat debranching enzyme	8.01305	6.89944	0	t
PY04564	cyclin homologue-related	4.53061	5.7504	0	cd
PY04565	cyclin homologue-related - pyst-a	4.60009	4.92919	0	cd
PY04567	unnamed protein product-related	0.62232	-1.61117	1.23336	h
PY04568	hypothetical protein	2.06558	4.22248	0	h
PY04573	putative dihydrolipoamide S-acetyltransferase	2.09523	3.3598	0	g
PY04575	hypothetical protein	5.82849	5.43325	0	h
PY04595	hypothetical protein	0.45439	-4.68773	0	h
PY04596	GAF domain protein-related	0.611061	-3.49835	0	s
PY04604	putative GTPase	0.763987	-0.928354	4.38896	s
PY04610	hypothetical protein	1.81349	4.20052	0	h
PY04613	hypothetical protein	0.562729	-4.10192	0	h
PY04632	hypothetical protein - pyst-a	8.3573	3.69451	0	av
PY04640	hypothetical protein	1.71997	2.60881	0.0484848	h
PY04641	similar to CG8974 gene product-related	0.63885	-3.73236	0	h
PY04642	ERYTHROCYTE MEMBRANE PROTEIN PFEMP3	0.708371	-1.22649	2.5341	cs
PY04645	pyruvate kinase	0.420457	-4.34292	0	g
PY04653	hypothetical protein	0.372767	-3.63846	0	h
PY04654	hypothetical protein	2.889	4.38794	0	h
PY04658	hypothetical protein	0.312993	-2.45471	0.428804	h
PY04662	hypothetical protein	1.77828	3.84844	0	h
PY04666	PyRhopH1A-related	2.67827	3.41836	0	i
PY04669	hypothetical protein	1.48935	2.27405	0.0911515	h
PY04685	hypothetical protein	1.33572	2.1658	0.0911515	h
PY04687	93 kDa protein - pyst-a	0.51413	-4.9791	0	av
PY04691	R27-2 protein	0.781368	-1.00133	3.67851	o
PY04704	hypothetical protein	5.28968	9.43559	0	h
PY04705	hypothetical protein	0.416935	-4.10311	0	h
PY04711	putative protein-related	1.24218	1.83797	0.272282	h
PY04715	hypothetical protein	0.453429	-4.18326	0	h
PY04718	hypothetical protein	3.99458	8.16394	0	h
PY04729	ATPase 3, putative	0.592451	-7.3193	0	e
PY04734	hypothetical protein	0.524574	-4.54755	0	h
PY04745	hypothetical protein	2.59203	3.59874	0	h
PY04751	arabinogalactan protein	0.784223	-1.27204	2.10999	o
PY04756	phenylalanyl-tRNA synthetase, putative	3.7721	4.91281	0	p
PY04757	chaperonin cpn60, mitochondrial precursor	0.53226	-4.72033	0	pf
PY04758	putative bir1 protein	0.394091	-4.00044	0	av
PY04770	putative bir1 protein - yir - set A	0.403373	-5.27206	0	av
PY04792	chaperonin cpn60, mitochondrial precursor	0.49604	-4.12967	0	pf
PY04793	dihydrolipoamide dehydrogenase	2.13012	4.36453	0	e
PY04801	hypothetical protein	3.36376	2.89909	0	h
PY04810	hypothetical protein	1.91085	2.25852	0.0911515	h
PY04824	hypothetical protein	0.465207	-4.43507	0	h
PY04825	Drosophila melanogaster GH13383p	0.605826	-3.80567	0	o
PY04831	hypothetical protein	0.523296	-4.21507	0	h
PY04835	Streptococcus pyogenes AMV156, putative	0.43819	-4.51978	0	o
PY04840	hypothetical protein	0.494333	-1.03881	3.67851	h
PY04848	hypothetical protein	3.41969	4.82664	0	h
PY04853	hypothetical protein	3.55642	3.95286	0	h
PY04855	putative yir4 protein	0.830112	-1.26572	2.10999	av
PY04860	hypothetical protein	7.37423	9.24932	0	h
PY04863	hypothetical protein	0.560935	-3.54707	0	h
PY04882	hypothetical protein	0.63078	-4.76817	0	h
PY04885	Homo sapiens HSKM-B	0.419941	-5.67376	0	o
PY04897	hypothetical protein	2.57855	2.70098	0.0258561	h
PY04912	similar to RIKEN cDNA 1300011P19 gene	0.512122	-4.57479	0	h
PY04922	ERYTHROCYTE MEMBRANE PROTEIN PFEMP3	2.17149	3.91941	0	cs
PY04929	hypothetical protein - pyst-a	7.321	4.69708	0	av
PY04932	hypothetical protein	3.97263	3.70903	0	h
PY04953	hypothetical protein	3.44993	4.17683	0	h
PY04958	hypothetical protein	0.392996	-4.29591	0	h
PY04959	rhoptry protein	4.12236	4.01413	0	i
PY04964	putative yir2 protein - set A	4.3659	6.42443	0	av
PY04965	putative yir4 protein - set A	7.35168	6.97235	0	av
PY04968	hypothetical protein	3.12553	3.26096	0	h
PY04970	unnamed protein product-related	3.68879	4.44588	0	h
PY04972	hypothetical protein	0.459927	-5.17202	0	h
PY04991	hypothetical protein	0.511556	-4.13774	0	h
PY04992	hypothetical protein	0.46304	-4.32409	0	h
PY05006	hypothetical protein	3.10563	5.70799	0	h
PY05016	protein-l-isoaspartate o-methyltransferase-related	8.39254	6.40954	0	o
PY05017	Maf-like protein, putative	4.47144	5.01074	0	t
PY05018	dynein light intermediate chain 2, cytosolic	0.211422	-1.93613	0.853553	m
PY05036	hypothetical protein	0.700891	-3.73247	0	h
PY05046	hypothetical protein	0.497676	-4.05263	0	h
PY05047	hypothetical protein	0.518748	-1.74315	1.05707	h
PY05053	hypothetical protein	4.61476	7.14696	0	h
PY05060	Plasmodium falciparum CG1 protein-related	4.71988	5.41455	0	o
PY05063	Plasmodium falciparum CG4	3.55103	4.37206	0	o
PY05142	Ribosomal protein L21e, putative	0.86537	-1.02966	3.67851	p
PY05153	TERT gene	10.4108	2.96493	0	d
PY05163	hypothetical protein	1.8151	3.11583	0	h
PY05177	hypothetical protein	3.8977	7.01764	0	h
PY05178	homeobox-containing protein	3.84236	2.12835	0.151438	cd
PY05198	hypothetical protein	3.70683	6.5962	0	h
PY05235	Protein kinase domain, putative	2.19615	5.09178	0	o
PY05237	hypothetical protein	1.65929	2.19332	0.0911515	h
PY05239	similar to RNA helicases, putative	2.65084	3.31376	0	tr
PY05248	30 kDa glycoprotein	0.540119	-2.58418	0.272282	h
PY05294	Homo sapiens dJ1009E24.4-related	1.93868	2.63207	0.0258561	o
PY05313	unnamed protein product	0.568873	-6.54508	0	h
PY05334	hypothetical protein	0.301523	-2.65201	0.151438	h
PY05340	hypothetical protein	0.566896	-0.959254	4.38896	h
PY05353	DNA polymerase epsilon catalytic subunit-related	1.49032	1.85255	0.272282	ds
PY05355	hypothetical protein	0.399575	-3.98333	0	h
PY05356	elongation factor 2	2.2823	4.08707	0	p
PY05378	hypothetical protein	0.604359	-4.03589	0	h
PY05398	polyA binding protein-related	2.02327	2.27254	0.0911515	p
PY05401	hypothetical protein	1.92925	2.0096	0.151438	h
PY05410	putative yir2 protein - set A	5.45099	3.15869	0	av
PY05421	Homo sapiens bA386N14.1, putative	3.64949	3.32338	0	o
PY05430	cytochrome c	0.785428	-1.10604	3.15232	e
PY05448	reticulocyte-binding protein 2 homolog A, putative	1.73601	3.14594	0	i
PY05450	CCAAT-box DNA binding protein subunit B, putative	11.7645	4.14054	0	t
PY05459	delta-aminolevulinic acid synthetase	11.9739	2.6517	0.0258561	hs
PY05496	CCAAT-box DNA binding protein subunit B	2.6759	4.09754	0	t
PY05501	coproporphyrinogen III oxidase, aerobic	1.83942	4.11166	0	hs
PY05512	hypothetical protein	0.706768	-5.54118	0	h
PY05518	hypothetical protein	0.759777	-1.40239	1.71294	h
PY05523	hypothetical protein	0.447254	-4.79026	0	h
PY05526	hypothetical protein	0.676812	-5.35133	0	h
PY05527	CCAAT-box DNA binding protein subunit B	8.7893	7.4556	0	t
PY05539	related to ubiquitin-activating enzyme homolog UBA2-related	0.501286	-4.125	0	pd
PY05546	hypothetical protein	1.56648	2.51581	0.0484848	h
PY05548	hypothetical protein - pyst-a	1.91688	2.98345	0	av
PY05556	ERYTHROCYTE MEMBRANE PROTEIN PFEMP3	1.83869	2.86578	0.0258561	cs
PY05559	hypothetical protein	0.538656	-3.0079	0.0484848	h
PY05567	short chain dehydrogenase, putative	0.345927	-2.98929	0.0484848	o
PY05570	Plasmodium falciparum CPW-WPC domain, putative	0.344569	-4.84935	0	o
PY05574	hypothetical protein	2.16429	4.31971	0	h
PY05581	hypothetical protein	0.717498	-1.30243	2.10999	h
PY05594	hypothetical protein	0.460942	-5.18905	0	h
PY05602	hypothetical protein	0.294477	-2.48686	0.272282	h
PY05627	Plasmodium vivax PV1H14065_P-related	4.77652	4.89494	0	o
PY05629	hypothetical protein	3.1363	7.50643	0	h
PY05644	putative ubiquitin-conjugating enzyme 16	1.71366	3.78736	0	pd
PY05659	probable prefoldin subunit 2	0.769605	-1.61007	1.23336	pf
PY05666	A/G-specific adenine glycosylase, putative	0.460904	-3.8328	0	n
PY05680	hypothetical protein	1.67308	3.08883	0	h
PY05693	hypothetical protein	3.62184	7.43697	0	h
PY05712	hypothetical protein	0.243428	-2.08148	0.740473	h
PY05713	hypothetical protein	0.116115	-2.79416	0.0911515	h
PY05714	hypothetical protein	4.5152	2.40799	0.0484848	h
PY05718	hypothetical protein	0.345895	-3.07905	0.0258561	h
PY05723	hypothetical protein	0.334704	-3.10547	0.0258561	h
PY05727	topoisomerase-related function protein	4.32763	11.7001	0	ds
PY05735	hypothetical protein	1.83098	3.81343	0	h
PY05739	hypothetical protein	5.55661	9.2388	0	h
PY05740	putative yir1 protein	0.354389	-5.35256	0	av
PY05756	putative 60S Ribosomal protein L7	1.94169	3.48251	0	p
PY05772	Putative Hydrolase	0.453129	-4.84938	0	o
PY05839	clathrin coat assembly like protein	6.01134	3.85007	0	pt
PY05856	hypothetical protein	2.15101	2.78262	0.0258561	h
PY05858	hypothetical protein	4.92494	6.90719	0	h
PY05892	Exp-2	3.35973	2.84853	0.0258561	o
PY05897	hypothetical protein	8.5596	4.6488	0	h
PY05899	ATP synthase subunit C, putative	2.68753	5.15517	0	e
PY05917	hypothetical protein	5.63027	5.17326	0	h
PY05926	hypothetical protein	0.458709	-5.06915	0	h
PY05940	hypothetical protein	9.59659	2.69279	0.0258561	h
PY05941	hypothetical protein	3.92443	4.01103	0	h
PY05945	putative yir2 protein - set A	4.36003	6.66737	0	av
PY05967	MSP4/5-related	2.22294	6.35534	0	sp
PY05977	erythrocyte binding protein	0.386158	-2.88299	0.0911515	i
PY05979	hypothetical protein	0.810434	-0.889197	4.82924	h
PY05995	235 kDa rhoptry protein-related	4.6018	8.18166	0	i
PY05998	hypothetical protein	4.24612	3.69384	0	h
PY05999	octapeptide-repeat antigen	0.655709	-2.59605	0.151438	o
PY06014	mature-parasite-infected erythrocyte surface antigen	0.708529	-1.54775	1.45166	sp
PY06026	Enzyme of ILVE/PABC family-related	0.452057	-3.34076	0	o
PY06032	hypothetical protein	4.01812	2.78174	0.0258561	h
PY06037	hypothetical protein	2.89013	4.75194	0	h
PY06047	hypothetical protein	0.717436	-1.18495	2.5341	h
PY06056	putative yir4 protein - set A	0.784236	-1.17519	3.15232	av
PY06067	hypothetical protein	0.322755	-2.94373	0.0484848	h
PY06081	hypothetical protein	2.43082	2.81208	0.0258561	h
PY06103	hypothetical protein	7.13425	4.55271	0	h
PY06117	PyRhopHA1 paralog	0.497046	-2.8438	0.0911515	i
PY06128	hypothetical protein	0.400719	-4.0624	0	h
PY06145	lysophospholipase	3.49719	7.70473	0	mp
PY06147	93 kDa protein - pyst-a	4.64641	6.44105	0	av
PY06158	heat shock protein 70	0.176517	-7.07558	0	pf
PY06212	NAC domain, putative	4.68838	6.88531	0	t
PY06233	putative yir2 protein	7.8221	7.40908	0	av
PY06246	S-adenosylmethionine synthetase	0.449012	-4.16957	0	o
PY06253	hypothetical protein	5.39421	2.76213	0.0258561	h
PY06257	carbamoyl phosphate synthetase II-related	0.455239	-4.3368	0	n
PY06271	putative yir1 protein - set A	2.57426	3.0085	0	av
PY06281	dimethyladenosine transferase, putative	0.748429	-1.36861	1.71294	t
PY06292	fulmal1	3.98008	3.47427	0	o
PY06299	hypothetical protein	0.567569	-3.35375	0	h
PY06305	hypothetical protein	0.381273	-3.62068	0	h
PY06317	hypothetical protein - yir - set A	0.404115	-4.43337	0	av
PY06326	putative yir3 protein - set A	4.73456	9.31268	0	av
PY06360	hypothetical protein	3.6907	5.34716	0	h
PY06364	hypothetical protein	4.76996	3.19003	0	h
PY06388	formate/nitrite transporter, putative	0.771234	-1.61892	1.23336	tr
PY06409	hypothetical protein	0.460774	-4.01095	0	h
PY06419	hypothetical protein	1.36599	1.72761	0.428804	h
PY06423	hypothetical protein	3.69474	2.78862	0.0258561	h
PY06451	putative clathrin assembly protein	0.523386	-4.57728	0	pt
PY06452	hypothetical protein	0.350797	-1.66898	1.23336	h
PY06455	hypothetical protein	2.02811	3.58141	0	h
PY06465	Ribosomal protein L13e	2.51579	3.42095	0	p
PY06466	hypothetical protein	6.60327	3.89491	0	h
PY06476	hypothetical protein	6.58457	4.8919	0	h
PY06490	hypothetical protein	0.464052	-5.20491	0	h
PY06501	transcription initiation factor iib	0.521016	-3.95846	0	t
PY06516	dentin phosphoryn - yir - set A	0.435229	-2.64565	0.151438	av
PY06539	hypothetical protein	6.21474	5.68639	0	h
PY06542	unnamed protein product	0.50421	-2.66392	0.151438	h
PY06545	Unknown-related	6.79213	7.45206	0	h
PY06554	MAP kinase-related	0.402631	-3.52427	0	s
PY06565	hypothetical protein	7.9913	5.90814	0	h
PY06566	hypothetical protein	6.11123	9.64192	0	h
PY06576	ERYTHROCYTE MEMBRANE PROTEIN PFEMP3	0.198974	-3.46966	0	cs
PY06597	DHHC zinc finger domain, putative	2.42511	2.68002	0.0258561	o
PY06610	hypothetical protein	3.12927	4.51071	0	h
PY06612	hypothetical protein	0.710329	-1.63066	1.23336	h
PY06614	hypothetical protein - pyst-a	9.67809	3.06702	0	av
PY06618	hypothetical protein	1.78787	3.43661	0	h
PY06652	Arabidopsis thaliana At4g22310-related	3.3146	5.23994	0	h
PY06672	hypothetical protein	0.449451	-3.88356	0	h
PY06679	putative yir3 protein - set A	0.453086	-3.37968	0	av
PY06682	hypothetical protein	0.421709	-3.85535	0	h
PY06684	hypothetical protein	4.88723	2.30781	0.0911515	h
PY06693	hypothetical protein	2.39099	5.07625	0	h
PY06697	hypothetical protein	0.50303	-4.6552	0	h
PY06700	putative yir3 protein - set A	0.422169	-5.19004	0	av
PY06707	14-3-3 protein 3	3.44067	2.37164	0.0911515	s
PY06716	hypothetical protein	0.616828	-0.886398	4.82924	h
PY06724	Protein kinase domain	11.1273	5.54758	0	o
PY06776	hypothetical protein	3.84972	6.79255	0	h
PY06826	Enoyl-CoA hydratase, putative	0.565486	-4.15148	0	fm
PY06828	hypothetical protein	0.265355	-3.76614	0	h
PY06836	ERYTHROCYTE MEMBRANE PROTEIN PFEMP3	12.5591	3.51944	0	cs
PY06896	glutamine cyclotransferase	0.259625	-2.16795	0.740473	o
PY06906	hypothetical protein	0.320482	-3.46917	0	h
PY06915	hypothetical protein	0.562913	-5.15373	0	h
PY06921	W43325 comes from this gene., putative	0.571333	-2.97031	0.0484848	o
PY06936	hypothetical protein	3.98858	8.09443	0	h
PY06945	rhoptry protein	2.75962	6.95606	0	i
PY06964	Drosophila melanogaster AT11165p-related	0.592629	-2.70382	0.151438	o
PY06969	hypothetical protein	12.9715	3.42759	0	h
PY06971	dimethyladenosine transferase, putative	0.551743	-1.52437	1.45166	t
PY06972	acidic ribosomal protein P1 - hydromedusa	1.37485	1.57375	0.62405	p
PY07012	putative bir1 protein - yir - set A	2.96912	2.2243	0.0911515	av
PY07015	hypothetical protein	4.99787	5.29439	0	h
PY07016	hypothetical protein	14.8069	3.29713	0	h
PY07028	putative yir3 protein	3.04866	3.74967	0	av
PY07030	hypothetical protein	0.438923	-4.72489	0	h
PY07057	hypothetical protein	1.97452	3.1715	0	h
PY07067	ring-infected erythrocyte surface antigen	0.496952	-3.94479	0	sp
PY07081	hypothetical protein	2.494	2.55554	0.0484848	h
PY07092	hypothetical protein	0.430544	-1.24158	2.5341	h
PY07104	DnaJ domain, putative	6.20631	3.67319	0	pf
PY07110	hypothetical protein	0.672662	-1.01985	3.67851	h
PY07117	hypothetical protein	1.93257	3.03696	0	h
PY07118	hypothetical protein	4.68002	4.04803	0	h
PY07119	hypothetical protein	4.41993	5.5586	0	h
PY07137	Streptococcus pyogenes AMV156	0.313813	-2.34468	0.428804	o
PY07155	hypothetical protein	0.528562	-4.61802	0	h
PY07162	hypothetical protein	0.460587	-4.5352	0	h
PY07170	hypothetical protein - pyst-a	5.2919	3.12488	0	av
PY07172	homeobox-containing protein	5.11381	5.18853	0	cd
PY07175	putative yir3 protein - set A	0.370399	-4.1835	0	av
PY07198	putative yir3 protein - set A	12.317	2.61167	0.0484848	av
PY07201	hypothetical protein	0.352687	-3.84575	0	h
PY07203	hypothetical protein	2.10917	4.13568	0	h
PY07205	hypothetical protein	0.355078	-2.54155	0.272282	h
PY07207	hypothetical protein	3.86692	2.4427	0.0484848	h
PY07211	putative yir1 protein - set A	0.458249	-3.62639	0	av
PY07214	hypothetical protein	0.350903	-2.24521	0.62405	h
PY07219	hypothetical protein	11.0867	3.86826	0	h
PY07297	Cytochrome c oxidase subunit III	3.30146	3.06049	0	e
PY07307	hypothetical protein	0.553437	-1.02773	3.67851	h
PY07324	hypothetical protein	2.503	3.39746	0	h
PY07334	hypothetical protein	9.57727	2.86566	0.0258561	h
PY07336	hypothetical protein	0.400321	-4.91725	0	h
PY07346	hypothetical protein - pyst-a	9.62034	2.8498	0.0258561	av
PY07368	circumsporozoite protein precursor-related	0.199722	-5.01251	0	i
PY07370	ribosomal protein L13, putative	0.613258	-2.1961	0.62405	p
PY07420	hypothetical protein	2.9567	4.13873	0	h
PY07426	putative yir1 protein - set A	0.469058	-4.8638	0	av
PY07433	hypothetical protein	4.8973	3.20673	0	h
PY07443	hypothetical protein	3.88566	7.49978	0	h
PY07468	Adrenodoxin precursor	0.499514	-2.76338	0.0911515	o
PY07470	ribosome releasing factor	2.66729	10.5169	0	p
PY07479	hypothetical protein	4.09746	2.82199	0.0258561	h
PY07484	hypothetical protein	0.825902	-1.24261	2.5341	h
PY07512	putative bir1 protein - yir - set A	7.81484	2.56534	0.0484848	av
PY07524	putative yir1 protein - set A	1.46055	1.99219	0.151438	av
PY07553	hypothetical protein	53.8302	2.79147	0.0258561	h
PY07556	hypothetical protein	46.5302	2.74522	0.0258561	h
PY07564	hypothetical protein	60.4536	2.40804	0.0484848	h
PY07566	hypothetical protein	4.71384	3.26709	0	h
PY07567	hypothetical protein	34.8209	2.48281	0.0484848	h
PY07568	hypothetical protein	83.1769	2.09127	0.151438	h
PY07570	hypothetical protein	28.1923	2.07766	0.151438	h
PY07585	hypothetical protein	79.8813	2.35728	0.0911515	h
PY07586	hypothetical protein	25.1657	3.33033	0	h
PY07587	hypothetical protein	80.4483	2.86633	0.0258561	h
PY07588	hypothetical protein	51.4407	2.67978	0.0258561	h
PY07589	hypothetical protein	26.3971	2.81459	0.0258561	h
PY07613	titin-L1 fusion protein-related	12.4338	2.95666	0	i
PY07622	hypothetical protein	0.315562	-3.1337	0.0258561	h
PY07628	putative yir1 protein	0.290139	-4.4197	0	av
PY07631	hypothetical protein	2.85467	2.87924	0	h
PY07633	hypothetical protein	5.58106	4.11851	0	h
PY07641	Mitochondrial carrier protein, putative	9.41987	6.36023	0	tr
PY07663	hypothetical protein	90.0688	2.87173	0	h
PY07664	hypothetical protein	39.0017	3.96871	0	h
PY07665	hypothetical protein	6.19364	3.15621	0	h
PY07672	hypothetical protein	0.8353	-1.04219	3.67851	h
PY07678	hypothetical protein	0.305965	-1.7774	1.05707	h
PY07683	Adhesion lipoprotein, putative	3.48437	2.82106	0.0258561	o
PY07688	hypothetical protein	6.01452	4.54437	0	h
PY07691	hypothetical protein	9.33795	6.53778	0	h
PY07707	polysaccharide export protein-related	0.821784	-0.9837	4.38896	o
PY07710	hypothetical protein	4.48411	7.21591	0	h
PY07711	hypothetical protein	9.22706	6.00488	0	h
PY07718	hypothetical protein	35.6287	2.5127	0.0484848	h
PY07719	hypothetical protein	2.75708	3.32131	0	h
PY07722	hypothetical protein	2.67932	4.31892	0	h
PY07723	hypothetical protein	2.26722	5.02703	0	h
PY07725	hypothetical protein	2.2551	3.31182	0	h
PY07728	probable nucleoside phosphorylase	6.278	5.00371	0	n
PY07736	Acyltransferase, putative	8.67939	6.90427	0	o
PY07739	LytB protein	15.6809	2.87293	0	o
PY07741	hypothetical protein	8.20993	3.65706	0	h
PY07742	hypothetical protein	0.316376	-5.31482	0	h
PY07746	hypothetical protein	8.74134	4.15253	0	h
PY07748	oxidoreductase protein, putative	2.25761	4.38601	0	o
PY07750	probable ATP-binding component of ABC transporter-related	2.25729	4.16967	0	tr
PY07752	molybdopterin guanine dinucleotide synthesis protein B	3.4523	2.29819	0.0911515	o
PY07757	hypothetical protein	3.14592	2.54559	0.0484848	h
PY07758	xanthomonadin biosynthesis related protein 2-related	2.46729	4.10413	0	o
PY07759	FtsK/SpoIIIE family, putative	2.4493	5.124	0	cd
PY07770	hypothetical protein	3.02101	3.78228	0	h
PY07771	hypothetical protein	2.43376	3.39625	0	h
PY07773	hypothetical protein	8.65889	5.06953	0	h
PY07774	inorganic phosphate transporter	9.29529	4.33256	0	tr
PY07778	transmembrane protein, putative	5.69358	5.60895	0	o
PY07785	hypothetical protein	0.496794	-3.7471	0	h
PY07803	hypothetical protein	8.91834	6.29242	0	h
PY07807	Bradyrhizobium japonicum ID89-related	0.327713	-3.92403	0	o
PY07809	hypothetical protein	7.85774	4.77076	0	h
PY07812	hypothetical protein	4.14723	2.87481	0	h
PY07814	hypothetical protein	3.0717	4.3854	0	h
PY07828	hypothetical protein	8.16853	2.43339	0.0484848	h
PY07837	hypothetical protein	10.3324	1.51882	0.740473	h
PY07841	Gag polyprotein	3.18537	5.88574	0	o
PY07846	hypothetical protein	27.1571	2.93832	0	h
PY07847	hypothetical protein	77.2395	2.33134	0.0911515	h
PY07848	hypothetical protein	4.0943	4.27419	0	h
PY07854	hypothetical protein	20.6549	3.75384	0	h
PY07857	hypothetical protein	19.6714	2.99927	0	h
PY07858	hypothetical protein	38.6046	3.94654	0	h
