# Supplementary material for: Transcriptional Analysis of the Pre-Erythrocytic Stages of the Rodent Malaria Parasite, Plasmodium yoelii
Source: PLoS One. 2010 Apr 21;5(4):e10267. doi: 10.1371/journal.pone.0010267 (PMC2858153; doi:10.1371/journal.pone.0010267)
Supplement: Table S6 — List of Genes Differentially Expressed in 48hrLS relative to RAS. (0.21 MB XLS) [file pone.0010267.s007.xls]

## Sheet: Sheet1
Table S2E. List of Genes Differentially Expressed in 48hrLS relative to RAS
Gene ID1	Description2	Fold Change3	Relative Expression4	q-value(%)5	Functional Groups6
PY00037	RNA helicase	7.28065	2.77742	0	P
PY00040	hypothetical protein	0.506037	-3.36239	0	h		1: Gene ID from PlasmoDB.org
PY00060	hypothetical protein	1.79696	2.01856	0.318403	h		2: Annotated function of protein encoded by each P. yoelii gene, from Plasmodb.org
PY00062	hypothetical protein	0.394288	-3.1159	0	h		3:Fold Change calculated from average expression in 48hrLS divided by average expression in RAS
PY00074	reticulocyte binding protein analog	9.94972	2.62399	0	i		4: Relative Expression[d(i)] calculated as described in ref. 15, briefly:
PY00078	dynein beta chain, ciliary	0.391736	-2.71743	0	m
PY00088	hypothetical protein	0.666939	-1.47958	3.90663	h
PY00138	hypothetical protein	0.46385	-3.50579	0	h
PY00153	hypothetical protein	0.385243	-3.6283	0	h
PY00183	Ubiquitin family, putative	0.599518	-3.19073	0	pd
PY00204	hypothetical protein	0.217174	-3.03431	0	h
PY00207	ABC transporter-like protein	4.90596	1.94825	0.318403	tr
PY00223	glutaredoxin-related protein	0.462437	-2.9891	0	a
PY00245	multidrug resistance protein	0.474786	-3.1505	0	r
PY00247	ERYTHROCYTE MEMBRANE PROTEIN PFEMP3	0.428182	-2.45716	0	cs
PY00248	Rpn2 gene product-related	2.37147	1.96406	0.318403	o
PY00268	putative yir1 protein	0.429878	-3.96805	0	av
PY00317	hypothetical protein	0.458693	-3.88289	0	h
PY00319	aconitate hydratase 1	0.59572	-1.54639	2.32269	g
PY00323	hypothetical protein	0.388187	-3.02873	0	h
PY00333	hypothetical protein	0.511684	-2.75588	0	h
PY00349	adi-related	0.426101	-3.1329	0	o
PY00360	SART-1 family	0.436667	-3.14867	0	o
PY00386	CCAAT-box DNA binding protein subunit B	0.463725	-2.99621	0	t
PY00415	hypothetical protein	2.50519	2.02347	0.318403	h
PY00419	hypothetical protein	0.401224	-2.96888	0	h
PY00423	Bromodomain, putative	0.431365	-3.21667	0	d
PY00432	N-acetylglucosamine-1-phosphate transferase	1.78125	1.9115	0.438074	mp
PY00440	hypothetical protein	0.627853	-1.6568	1.30983	h
PY00444	hypothetical protein	1.88135	1.61123	1.30983	h
PY00446	Polyprenyl synthetase, putative	0.410168	-2.69115	0	o
PY00447	repeat organellar protein-related	0.60966	-2.38111	0	o
PY00450	hypothetical protein	0.462369	-3.01045	0	h
PY00451	Glycoprotease family, putative	2.44923	1.819	0.550158	o
PY00453	hypothetical protein	0.468108	-1.91754	0.318403	h		5:q-value is a statisitic similar to a p-value that measures how significantly the gene is differentially expressed
PY00495	putative yir1 protein	14.2618	3.45211	0	av		6: Functioanl group assigned as decribed in text,
PY00508	hypothetical protein	12.4179	2.2183	0.15199	h
PY00509	hypothetical protein	0.364911	-3.12305	0	h
PY00520	Homo sapiens KIAA0946 protein	0.347985	-2.34405	0	o
PY00560	hypothetical protein	3.61962	1.67539	0.775125	h
PY00567	hypothetical protein	0.657126	-1.45856	3.90663	h
PY00572	putative WD-40 repeat protein	11.779	2.08645	0.236943	o
PY00594	hypothetical protein	0.476815	-3.86374	0	h
PY00602	dynein intermediate chain 2, cytosolic	0.415696	-2.93838	0	m
PY00614	hypothetical protein	3.76121	2.33656	0.108141	h
PY00640	hypothetical protein	7.98606	2.95151	0	h
PY00645	hypothetical protein	0.62594	-1.44965	3.90663	h
PY00669	serine hydroxymethyltransferase, mitochondrial precursor	2.02461	1.76059	0.622123	n
PY00692	hypothetical protein	0.572617	-2.51214	0	h
PY00722	hypothetical protein	0.415475	-2.80247	0	h
PY00734	hypothetical protein	0.475868	-2.95258	0	h
PY00780	Cytochrome b, putative	4.91048	2.16118	0.15199	e
PY00788	hypothetical protein	9.70331	1.92457	0.438074	h
PY00798	hypothetical protein	2.08471	1.84108	0.550158	h
PY00801	hypothetical protein	0.493783	-2.86074	0	h
PY00804	similar to cactin-related	3.72439	1.9038	0.438074	cd
PY00818	Choline/ethanolamine kinase, putative	0.376812	-2.67013	0	mp
PY00888	hypothetical protein	1.56365	1.17443	3.90663	h
PY00890	hypothetical protein	0.441179	-3.824	0	h
PY00895	hypothetical protein	0.533146	-2.84831	0	h
PY00938	hypothetical protein	2.12153	2.42269	0.0585127	h
PY00939	hypothetical protein	4.15369	2.60904	0	h
PY00960	tetracycline resistance protein tetm from transposon tn1545	5.90207	2.93589	0	r
PY00964	hypothetical protein	7.6938	3.48723	0	h
PY00965	hypothetical protein	7.83476	3.17076	0	h
PY00972	kinesin-related protein	0.533119	-2.99776	0	m
PY00973	RNA recognition motif, putative	7.57936	3.2533	0	o
PY00975	Arabidopsis thaliana At5g06660/F15M7_19, putative	1.59177	1.16031	3.90663	h
PY00985	hypothetical protein	0.52317	-1.68491	1.30983	h
PY01020	Drosophila melanogaster CG15040 gene product	33.8571	1.26406	2.90687	o
PY01039	myosin PfM-C-related	5.60032	3.66733	0	m
PY01093	hypothetical protein	1.72437	1.69212	0.775125	h
PY01115	DNA-directed RNA polymerase, beta subunit	4.92023	2.592	0.0585127	t
PY01118	hypothetical protein	7.45443	2.95229	0	h
PY01120	Arabidopsis thaliana BRAHMA ortholog-related	4.94882	1.53562	1.30983	t
PY01125	hypothetical protein	0.320282	-2.55988	0	h
PY01133	hypothetical protein	0.453858	-3.30941	0	h
PY01138	Plasmodium falciparum CG7	0.636806	-1.6087	1.66434	o
PY01143	GAF domain protein	5.55475	4.683	0	s
PY01158	protein factor associated with neutral-sphingomyelinase activation	2.00975	2.49423	0.0585127	o
PY01172	Arabidopsis thaliana K1F13.3	1.94067	1.7727	0.550158	h
PY01207	hypothetical protein	0.499177	-3.20822	0	h
PY01209	translation initiation factor SUI1	0.611224	-1.4146	4.55971	p
PY01231	SNF2 family N-terminal domain, putative	8.2773	3.07169	0	o
PY01235	hypothetical protein	3.97028	2.09849	0.236943	h
PY01242	Ubiquitin carboxyl-terminal hydrolase family 2, putative	2.5127	2.23649	0.15199	pd
PY01263	hypothetical protein	0.389694	-3.16624	0	h
PY01334	93 kDa protein - pyst-a	3.13598	2.59342	0.0585127	av
PY01347	hypothetical protein	0.41771	-3.74924	0	h
PY01352	Plasmodium vivax PV1H14085_P	0.554971	-2.62567	0	o
PY01402	hypothetical protein	0.444608	-3.33207	0	h
PY01408	hypothetical protein	6.86755	2.33858	0.108141	h
PY01410	hypothetical protein	0.566049	-2.64483	0	h
PY01412	ERYTHROCYTE MEMBRANE PROTEIN PFEMP3	0.508194	-2.47193	0	cs
PY01438	DNA mismatch repair protein, C-terminal domain, putative	3.02321	1.2934	2.90687	drp
PY01444	hypothetical protein	12.9138	2.54868	0.0585127	h
PY01447	Drosophila melanogaster BcDNA.GH06032	6.82779	3.17969	0	o
PY01467	Drosophila melanogaster CG2246 gene product, putative	8.43572	2.22441	0.15199	o
PY01473	unknown protein, putative	0.350791	-3.56709	0	h
PY01476	hypothetical protein	7.31333	2.32686	0.108141	h
PY01498	hypothetical protein	6.35411	2.63734	0	h
PY01511	aspartyl-tRNA synthetase, putative	7.73743	2.60455	0	p
PY01521	hypothetical protein	0.584021	-2.0261	0.15199	h
PY01538	hypothetical protein	3.93418	1.62151	0.775125	h
PY01541	putative yir3 protein	0.440568	-2.34685	0	av
PY01615	hypothetical protein	2.8525	1.73537	0.622123	h
PY01663	M83163 circumsporozoite protein-related	1.98473	2.73395	0	sp
PY01666	hypothetical protein	0.206032	-1.89677	0.438074	h
PY01669	hypothetical protein	2.81493	2.13079	0.236943	h
PY01676	hypothetical protein	4.41633	2.23051	0.15199	h
PY01690	hypothetical protein	2.74927	4.17336	0	h
PY01711	hypothetical protein	9.60684	2.13205	0.236943	h
PY01755	hypothetical protein	4.95959	3.82972	0	h
PY01765	zinc finger protein-related	4.21773	1.77766	0.550158	o
PY01802	hypothetical protein	2.78754	2.3457	0.108141	h
PY01805	Arabidopsis thaliana T10O24.21-related	0.501316	-4.17869	0	h
PY01814	hypothetical protein	2.15209	2.31814	0.108141	h
PY01830	similar to delta-tubulin-related	0.433106	-3.20524	0	cs
PY01878	hypothetical protein	4.33094	2.58733	0.0585127	h
PY01897	hypothetical protein	0.424436	-3.53562	0	h
PY01902	DEAD/DEAH box helicase, putative	14.8203	2.49804	0.0585127	o
PY01913	hypothetical protein	7.43267	4.76026	0	h
PY01936	hypothetical protein	7.91937	2.06859	0.236943	h
PY01946	Krox-like protein	1.78973	1.31691	2.90687	t
PY01956	hypothetical protein	8.04067	3.75481	0	h
PY01959	hypothetical protein	6.71318	2.54475	0.0585127	h
PY01982	mature-parasite-infected erythrocyte surface antigen, putative	0.444188	-2.11498	0.108141	sp
PY01984	hypothetical protein	0.615417	-2.18698	0.0602087	h
PY01988	hypothetical protein	1.39612	1.11273	4.55971	h
PY01996	hypothetical protein	0.596946	-2.41752	0	h
PY02054	hypothetical protein	11.635	2.42648	0.0585127	h
PY02055	hypothetical protein	1.70409	1.3199	2.90687	h
PY02065	hypothetical protein	3.45434	4.23225	0	h
PY02084	putative oxoglutarate/malate translocator protein	2.04557	1.7831	0.550158	tr
PY02115	hypothetical protein	3.24147	2.17172	0.15199	h
PY02121	hypothetical protein	0.49321	-3.7233	0	h
PY02150	Homo sapiens P3ECSL-related	0.534461	-2.1268	0.108141	o
PY02152	hypothetical protein	2.6329	2.53674	0.0585127	h
PY02169	putative yir2 protein	0.485082	-3.67452	0	av
PY02294	hypothetical protein	7.21767	3.25372	0	h
PY02329	mature parasite-infected erythrocyte surface antigen	0.348444	-2.41391	0	sp
PY02331	hypothetical protein	0.641554	-2.06949	0.108141	h
PY02336	hypothetical protein	6.89961	2.62203	0	h
PY02379	hypothetical protein	0.422032	-3.28569	0	h
PY02383	unnamed protein product-related	4.21623	4.4988	0	h
PY02396	hypothetical protein	0.403822	-3.12238	0	h
PY02405	hypothetical protein	0.216184	-5.76544	0	h
PY02453	hypothetical protein	0.640706	-1.5338	2.32269	h
PY02463	hypothetical protein	1.79465	1.23742	3.90663	h
PY02470	hypothetical protein	10.0285	3.25137	0	h
PY02481	putative arginyl-tRNA synthetase	0.297873	-2.64397	0	p
PY02499	hypothetical protein	0.272462	-1.42935	4.55971	h
PY02526	PINT domain protein	2.87575	2.43106	0.0585127	o
PY02536	49 kDa zinc finger protein	4.51816	1.84787	0.550158	o
PY02548	hypothetical protein	6.82853	2.94858	0	h
PY02567	hypothetical protein	0.599446	-2.60649	0	h
PY02595	asparagine-rich protein	2.60744	2.10978	0.236943	h
PY02604	hypothetical protein	6.91897	2.09223	0.236943	h
PY02606	amine oxidase, flavin-containing, putative	0.280603	-1.94317	0.318403	o
PY02609	hypothetical protein	0.527342	-2.99656	0	h
PY02627	Elongation factor Tu family, putative	0.401925	-3.31763	0	p
PY02695	hypothetical protein	2.20499	1.27481	2.90687	h
PY02696	hypothetical protein	12.257	3.0428	0	h
PY02709	HECT-domain, putative	0.494892	-3.27982	0	pd
PY02720	hypothetical protein	1.73228	1.56032	1.30983	h
PY02721	PCI domain, putative	8.51952	2.20637	0.15199	o
PY02733	Kinesin motor domain, putative	2.21031	1.79659	0.550158	m
PY02737	hypothetical protein	6.61354	1.8864	0.438074	h
PY02769	hypothetical protein	0.396148	-3.37219	0	h
PY02785	hypothetical protein	0.395739	-2.72333	0	h
PY02842	hypothetical protein	7.07187	3.29875	0	h
PY02854	SEN1-related	0.402322	-3.52975	0	t
PY02910	unknown protein	0.491061	-4.11982	0	h
PY02923	hypothetical protein	0.497703	-2.622	0	h
PY02939	hypothetical protein	1.73076	1.40823	2.32269	h
PY02952	hypothetical protein	0.491014	-3.68885	0	h
PY02953	hypothetical protein	5.75824	2.58587	0.0585127	h
PY02958	erythrocyte membrane protein 3	2.50508	2.40446	0.0585127	o
PY02986	DnaJ C terminal region, putative	1.50248	1.2107	3.90663	pf
PY03011	early transcribed membrane protein family	0.187879	-3.93834	0	h
PY03033	hypothetical protein	0.407846	-2.54979	0	h
PY03046	hypothetical protein	0.423839	-3.61405	0	h
PY03047	hypothetical protein	0.321189	-3.08092	0	h
PY03051	hypothetical protein	0.268117	-2.35156	0	h
PY03052	sporozoite surface protein 2 precursor	0.142819	-2.18869	0.0602087	i
PY03057	hypothetical protein	0.493258	-3.09986	0	h
PY03068	hypothetical protein	0.23495	-5.40223	0	h
PY03083	FAD/NAD-binding Cytochrome reductase, putative	5.4063	2.78988	0	e
PY03119	hypothetical protein	3.45141	2.84033	0	h
PY03164	hypothetical protein	2.30068	2.73193	0	h
PY03168	circumsporozoite protein	0.194835	-2.58996	0	i
PY03189	homeobox-containing protein, putative	2.31918	1.94004	0.438074	cd
PY03192	hypothetical protein	2.25373	2.02425	0.318403	h
PY03204	putative yir1 protein - set A	2.40373	2.92334	0	av
PY03225	hypothetical protein	2.82278	3.76006	0	h
PY03230	hypothetical protein	9.65083	1.97803	0.318403	h
PY03253	asparaginyl-tRNA synthetase	0.503332	-2.89762	0	p
PY03254	hypothetical protein	0.535762	-2.40243	0	h
PY03269	hypothetical protein	0.33718	-2.53827	0	t
PY03270	hypothetical protein	2.84636	1.57789	1.30983	h
PY03285	hypothetical protein	1.62361	1.18848	3.90663	h
PY03290	development protein DG1124	3.61475	2.55091	0.0585127	cd
PY03297	hypothetical protein	0.410181	-2.36103	0	h
PY03298	calmodulin-domain protein kinase	0.512151	-2.69383	0	o
PY03299	hypothetical protein	0.500197	-3.59697	0	h
PY03310	hypothetical protein	11.8917	1.68604	0.775125	h
PY03344	hypothetical protein	6.90565	2.16432	0.15199	h
PY03353	hypothetical protein	0.535719	-2.85655	0	h
PY03355	putative yir1 protein - set A	0.302641	-3.71872	0	av
PY03360	putative yir4 protein - set A	0.391434	-3.11903	0	av
PY03382	hypothetical protein	3.01978	1.27959	2.90687	h
PY03386	hypothetical protein	3.30071	2.44348	0.0585127	h
PY03396	hypothetical protein	6.90612	2.3876	0.108141	h
PY03407	hypothetical protein	0.619437	-2.09386	0.108141	h
PY03424	hypothetical protein	0.421578	-2.18568	0.0602087	h
PY03455	putative dual-specificity protein phosphatase	3.13818	3.07454	0	o
PY03457	hypothetical protein	0.468456	-3.33492	0	h
PY03466	hypothetical protein	0.446917	-3.40813	0	h
PY03501	seroreactive antigen BMN1-9B-related	0.43293	-2.95659	0	o
PY03503	antiviral protein ski2	0.440064	-3.47357	0	dr
PY03504	hypothetical protein	0.453005	-3.2123	0	h
PY03506	ciliary outer arm dynein beta heavy chain-related	5.27076	3.32005	0	m
PY03507	hypothetical protein	0.430338	-3.30911	0	h
PY03513	hypothetical protein	0.41776	-3.16926	0	h
PY03516	hypothetical protein	0.408546	-3.33475	0	h
PY03548	Var1p, putative	0.402592	-3.3564	0	p
PY03548					h
PY03553	hypothetical protein	5.52164	2.22808	0.15199	h
PY03555	hypothetical protein	1.50264	1.20727	3.90663	h
PY03560	hypothetical protein	0.491776	-2.95951	0	h
PY03579	putative yir1 protein	0.39388	-3.43717	0	av
PY03586	hypothetical protein	0.449443	-3.4243	0	h
PY03587	similar ATP-dependent RNA Helicase	0.508615	-3.14661	0	o
PY03590	hypothetical protein	0.481434	-3.35461	0	h
PY03634	hypothetical protein	0.416312	-3.46008	0	h
PY03642	putative yir1 protein	0.583129	-2.35235	0	av
PY03647	hypothetical protein	2.06195	1.92251	0.438074	h
PY03650	hypothetical protein	0.50386	-2.68178	0	h
PY03659	hypothetical protein	0.471772	-2.91094	0	h
PY03666	hypothetical protein	0.428653	-3.53058	0	h
PY03667	hypothetical protein	6.95817	1.82665	0.550158	h
PY03674	hypothetical protein	0.456889	-3.30608	0	h
PY03677	hypothetical protein	0.581096	-2.99349	0	h
PY03679	putative yir2 protein - set A	0.4348	-2.98372	0	av
PY03681	KED, putative	0.415191	-3.39201	0	o
PY03686	HelD protein-related	0.432445	-3.08175	0	drp
PY03687	hypothetical protein	0.49996	-3.11489	0	h
PY03692	hypothetical protein	2.74006	1.83303	0.550158	h
PY03693	hypothetical protein	0.372264	-2.96537	0	h
PY03697	hypothetical protein	2.27308	2.09728	0.236943	h
PY03723	hypothetical protein	0.372888	-2.98354	0	h
PY03728	hypothetical protein	0.452128	-3.155	0	h
PY03752	Bromodomain, putative	1.42449	1.14209	4.55971	d
PY03790	hypothetical protein	0.473909	-3.19638	0	h
PY03794	hypothetical protein	4.81631	3.89459	0	h
PY03795	hypothetical protein	2.3905	1.88485	0.438074	h
PY03798	hypothetical protein	7.75283	5.02029	0	h
PY03806	hypothetical protein	0.459055	-3.56383	0	h
PY03822	hypothetical protein	0.498803	-3.42497	0	h
PY03829	hypothetical protein	0.0813014	-2.69624	0	h
PY03832	Putative zinc finger in N-recognin, putative	0.538538	-3.25262	0	o
PY03836	hypothetical protein	0.388736	-3.37947	0	h
PY03839	Domain of unknown function, putative	0.372297	-3.00367	0	h
PY03845	hypothetical protein	0.411261	-2.69595	0	h
PY03854	putative yir3 protein	4.23676	2.03602	0.318403	av
PY03864	homeobox-containing protein	6.00291	1.80776	0.550158	cd
PY03875	probable GTP-binding protein engb-related	0.414067	-2.93697	0	o
PY03879	pyruvate kinase	0.568452	-2.77815	0	g
PY03881	hypothetical protein	0.439594	-3.40335	0	h
PY03886	dihydrofolate synthase/folylpolyglutamate synthase	0.454451	-3.24486	0	n
PY03897	hypothetical protein	4.03848	2.18511	0.15199	h
PY03898	Plasmodium vivax PV1H14160_P	0.6722	-1.55637	2.32269	o
PY03912	putative yir3 protein - set A	0.39771	-3.10919	0	av
PY03915	hypothetical protein	2.26799	2.97198	0	h
PY03919	cell division cycle protein 27 homolog	0.407361	-3.34064	0	cd
PY03935	hypothetical protein	0.595768	-3.08416	0	h
PY03936	hypothetical protein	0.35619	-3.67849	0	h
PY03937	hypothetical protein	0.418455	-2.47066	0	h
PY03939	putative yir2 protein - set A	0.478144	-2.89304	0	av
PY03942	hypothetical protein	0.413311	-2.66179	0	h
PY03943	hypothetical protein	0.43903	-3.49486	0	h
PY03957	cyclophilin-RNA interacting protein	3.61372	3.97691	0	o
PY03958	Zinc finger C-x8-C-x5-C-x3-H type, putative	0.517184	-3.25644	0	o
PY03960	ERYTHROCYTE MEMBRANE PROTEIN PFEMP3	1.88045	2.87925	0	cs
PY03972	putative yir2 protein - set A	0.412762	-3.2308	0	av
PY03982	hypothetical protein	0.42409	-2.26957	0.0602087	h
PY03985	putative yir1 protein - set A	0.415978	-3.21888	0	av
PY03996	hypothetical protein	0.516404	-2.75839	0	h
PY04016	hypothetical protein	3.84803	2.95448	0	h
PY04018	hypothetical protein	0.431442	-3.41334	0	h
PY04023	hypothetical protein	0.397342	-3.39613	0	h
PY04025	hypothetical protein	6.69791	1.91727	0.438074	h
PY04026	cdc-2 related kinase 3	3.77492	4.28421	0	cd
PY04029	hypothetical protein	0.553024	-2.49694	0	h
PY04031	unnamed protein product, putative	0.451194	-2.62426	0	h
PY04032	hypothetical protein	0.399361	-3.37174	0	h
PY04033	hypothetical protein	0.410146	-2.70465	0	h
PY04042	ERYTHROCYTE MEMBRANE PROTEIN PFEMP3	0.483144	-3.25491	0	cs
PY04054	hypothetical protein	4.22717	2.38981	0.108141	h
PY04056	hypothetical protein	0.490453	-2.95076	0	h
PY04065	hypothetical protein	0.37205	-2.84779	0	h
PY04072	00806 domains.-related	0.362918	-2.64879	0	h
PY04074	RepB-related	0.412382	-3.22693	0	o
PY04075	putative enhancer protein	1.87828	1.24208	3.90663	o
PY04087	hypothetical protein	0.395406	-3.57628	0	h
PY04096	putative ribosomal processing protein	0.54996	-3.043	0	p
PY04098	hypothetical protein	0.399038	-3.00203	0	h
PY04101	hypothetical protein	0.459214	-2.83923	0	h
PY04107	Unknown protein	0.511337	-3.33089	0	h
PY04110	hypothetical protein	0.496148	-2.49603	0	h
PY04147	hypothetical protein	0.580743	-2.74519	0	h
PY04152	hypothetical protein	4.67222	4.61501	0	h
PY04165	hypothetical protein	0.432574	-3.32085	0	h
PY04171	Streptococcus pyogenes AMV156, putative	0.521231	-2.49457	0	o
PY04172	hypothetical protein	0.405319	-3.25649	0	h
PY04176	hypothetical protein	0.411596	-3.40131	0	h
PY04177	Streptococcus pyogenes AMV253, putative	0.40994	-3.28176	0	o
PY04180	hypothetical protein	0.393367	-3.20819	0	h
PY04189	Arabidopsis thaliana At3g56990/F24I3_70-related	0.488407	-3.06294	0	h
PY04197	Helicase conserved C-terminal domain, putative	0.35667	-2.97528	0	o
PY04201	putative phosphatidylinositol/phophatidylcholine transfer protein	5.12485	2.84135	0	mp
PY04213	hypothetical protein	0.425147	-3.1446	0	h
PY04221	putative yir1 protein	0.431738	-3.64923	0	av
PY04232	Insulinase, putative	4.34898	2.57425	0.0585127	o
PY04244	hypothetical protein	0.56409	-2.06125	0.108141	h
PY04265	Plasmodium falciparum CDPK2 protein-related	0.402427	-2.96458	0	o
PY04271	hypothetical protein	1.5773	1.81193	0.550158	h
PY04273	hypothetical protein	2.61235	2.00948	0.318403	h
PY04274	homeobox-containing protein	1.74167	1.20013	3.90663	cd
PY04284	WD-repeat protein p103	7.74734	1.91342	0.438074	o
PY04285	1-cys peroxidoxin	1.50274	1.08707	4.55971	a
PY04295	DNA-directed RNA polymerase	1.5701	1.74571	0.622123	t
PY04352	hypothetical protein	5.31478	4.32051	0	h
PY04370	thymidylate synthase, putative	0.339194	-2.5112	0	am
PY04371	hypothetical protein	0.588095	-2.5444	0	h
PY04378	ATPase, AAA family, putative	3.89156	4.94159	0	o
PY04391	hypothetical protein	0.606666	-2.00873	0.15199	h
PY04392	Arabidopsis thaliana F1E22.4-related	3.68286	2.44565	0.0585127	t
PY04399	hypothetical protein	6.72031	2.30048	0.108141	h
PY04407	hypothetical protein	0.391949	-3.15683	0	h
PY04408	hypothetical protein	2.04973	1.64651	0.775125	h
PY04415	hypothetical protein	2.71753	1.89668	0.438074	h
PY04436	ribosomal protein L21, putative	0.508769	-2.09382	0.108141	p
PY04443	importin beta-1 subunit	0.485427	-2.82449	0	tr
PY04455	RNA polymerases L / 13 to 16 kDa subunit	4.67201	2.43131	0.0585127	t
PY04468	hypothetical protein	2.48651	2.04237	0.236943	h
PY04483	stress responsive gene 6, Srg6	0.43442	-2.81152	0	o
PY04485	Zinc finger C-x8-C-x5-C-x3-H type, putative	0.468072	-2.83723	0	o
PY04495	1st euk. member	7.25659	2.26845	0.15199	h
PY04508	hypothetical protein	0.444382	-3.29601	0	h
PY04514	putative yir3 protein - set A	14.8042	2.14063	0.236943	av
PY04518	Mus musculus RIKEN cDNA 2310047O13 gene	2.44308	2.44924	0.0585127	o
PY04531	hypothetical protein	4.05176	4.23499	0	h
PY04536	hypothetical protein	0.602384	-2.67831	0	h
PY04557	hypothetical protein	6.22502	2.8171	0	h
PY04559	RNA lariat debranching enzyme	9.15581	3.51078	0	t
PY04564	cyclin homologue-related	5.54869	3.64629	0	cd
PY04565	cyclin homologue-related - pyst-a	4.96865	3.7152	0	cd
PY04568	hypothetical protein	1.8225	2.23532	0.15199	h
PY04595	hypothetical protein	0.45439	-3.26603	0	h
PY04596	GAF domain protein-related	0.611061	-2.16907	0.0602087	s
PY04604	putative GTPase	0.572801	-1.5301	2.90687	s
PY04613	hypothetical protein	0.562729	-2.58211	0	h
PY04632	hypothetical protein - pyst-a	6.43259	2.69417	0	av
PY04640	hypothetical protein	1.70324	2.97188	0	h
PY04641	similar to CG8974 gene product-related	0.63885	-2.14977	0.0602087	h
PY04642	ERYTHROCYTE MEMBRANE PROTEIN PFEMP3	0.627339	-1.82394	0.550158	cs
PY04645	pyruvate kinase	0.286015	-2.49519	0	g
PY04662	hypothetical protein	2.06143	1.35314	2.90687	h
PY04666	PyRhopH1A-related	3.22484	1.18946	3.90663	i
PY04669	hypothetical protein	1.96478	1.69577	0.622123	h
PY04685	hypothetical protein	3.02941	1.5192	1.66434	h
PY04687	93 kDa protein - pyst-a	0.51413	-3.13651	0	av
PY04705	hypothetical protein	0.416935	-3.09167	0	h
PY04715	hypothetical protein	0.453429	-3.01615	0	h
PY04718	hypothetical protein	7.08525	2.67036	0	h
PY04729	ATPase 3, putative	0.592451	-3.34769	0	e
PY04734	hypothetical protein	0.524574	-2.91608	0	h
PY04745	hypothetical protein	2.90562	4.04315	0	h
PY04756	phenylalanyl-tRNA synthetase, putative	7.72997	2.09913	0.236943	p
PY04757	chaperonin cpn60, mitochondrial precursor	0.407601	-3.44625	0	pf
PY04758	putative bir1 protein	0.394091	-3.10083	0	av
PY04765	asparagine-rich protein, putative	4.34255	1.636	0.775125	h
PY04770	putative bir1 protein - yir - set A	0.403373	-3.77267	0	av
PY04792	chaperonin cpn60, mitochondrial precursor	0.443758	-3.0003	0	pf
PY04801	hypothetical protein	2.55391	2.21015	0.15199	h
PY04824	hypothetical protein	0.465207	-3.10108	0	h
PY04825	Drosophila melanogaster GH13383p	0.605826	-2.30342	0	o
PY04831	hypothetical protein	0.523296	-2.78053	0	h
PY04835	Streptococcus pyogenes AMV156, putative	0.43819	-3.24448	0	o
PY04856	putative yir2 protein - set A	11.7946	2.39061	0.108141	av
PY04860	hypothetical protein	11.4086	2.3218	0.108141	h
PY04863	hypothetical protein	0.560935	-2.35642	0	h
PY04882	hypothetical protein	0.63078	-2.49866	0	h
PY04885	Homo sapiens HSKM-B	0.419941	-3.89146	0	o
PY04906	hypothetical protein	9.313	2.89639	0	h
PY04912	similar to RIKEN cDNA 1300011P19 gene	0.512122	-2.97946	0	h
PY04922	ERYTHROCYTE MEMBRANE PROTEIN PFEMP3	2.5243	3.90114	0	cs
PY04929	hypothetical protein - pyst-a	5.46637	2.31068	0.108141	av
PY04937	hypothetical protein	9.10479	2.91776	0	h
PY04953	hypothetical protein	2.43596	2.94594	0	h
PY04958	hypothetical protein	0.392996	-3.27902	0	h
PY04959	rhoptry protein	3.02352	2.23992	0.15199	i
PY04965	putative yir4 protein - set A	5.73515	3.26099	0	av
PY04968	hypothetical protein	1.92644	1.88064	0.438074	h
PY04972	hypothetical protein	0.459927	-3.46858	0	h
PY04991	hypothetical protein	0.511556	-2.78975	0	h
PY04992	hypothetical protein	0.46304	-3.05424	0	h
PY05006	hypothetical protein	2.91178	3.91168	0	h
PY05017	Maf-like protein, putative	4.13178	2.72746	0	t
PY05018	dynein light intermediate chain 2, cytosolic	0.211422	-1.8302	0.550158	m
PY05028	hypothetical protein	1.68248	1.74164	0.622123	h
PY05036	hypothetical protein	0.700891	-1.88966	0.438074	h
PY05046	hypothetical protein	0.497676	-2.79937	0	h
PY05047	hypothetical protein	0.335251	-2.29626	0	h
PY05060	Plasmodium falciparum CG1 protein-related	11.4148	1.99493	0.318403	o
PY05063	Plasmodium falciparum CG4	2.17098	1.66088	0.775125	o
PY05178	homeobox-containing protein	2.60932	1.82854	0.550158	cd
PY05198	hypothetical protein	5.82557	2.60965	0	h
PY05232	hypothetical protein	5.59078	2.75865	0	h
PY05239	similar to RNA helicases, putative	3.87607	1.45326	1.66434	tr
PY05248	30 kDa glycoprotein	0.540119	-1.93078	0.318403	h
PY05294	Homo sapiens dJ1009E24.4-related	1.52578	1.25972	2.90687	o
PY05313	unnamed protein product	0.568873	-3.3343	0	h
PY05328	L1P family of ribosomal proteins	0.617566	-1.57087	2.32269	p
PY05334	hypothetical protein	0.301523	-2.3518	0	h
PY05355	hypothetical protein	0.399575	-3.07457	0	h
PY05378	hypothetical protein	0.604359	-2.39177	0	h
PY05410	putative yir2 protein - set A	4.93468	3.94903	0	av
PY05448	reticulocyte-binding protein 2 homolog A, putative	1.7655	2.17301	0.15199	i
PY05450	CCAAT-box DNA binding protein subunit B, putative	10.1484	2.85765	0	t
PY05496	CCAAT-box DNA binding protein subunit B	1.67202	1.13855	4.55971	t
PY05512	hypothetical protein	0.706768	-2.22611	0.0602087	h
PY05523	hypothetical protein	0.447254	-3.34473	0	h
PY05526	hypothetical protein	0.676812	-2.37884	0	h
PY05539	related to ubiquitin-activating enzyme homolog UBA2-related	0.501286	-2.82087	0	pd
PY05548	hypothetical protein - pyst-a	2.71521	2.87612	0	av
PY05556	ERYTHROCYTE MEMBRANE PROTEIN PFEMP3	1.79287	1.45885	1.66434	cs
PY05559	hypothetical protein	0.538656	-2.16149	0.0602087	h
PY05567	short chain dehydrogenase, putative	0.345927	-2.54131	0	o
PY05570	Plasmodium falciparum CPW-WPC domain, putative	0.344569	-3.77599	0	o
PY05581	hypothetical protein	0.482174	-1.94587	0.318403	h
PY05594	hypothetical protein	0.460942	-3.47154	0	h
PY05602	hypothetical protein	0.353985	-2.15829	0.0602087	h
PY05627	Plasmodium vivax PV1H14065_P-related	2.10292	1.79821	0.550158	o
PY05629	hypothetical protein	2.84377	2.31447	0.108141	h
PY05666	A/G-specific adenine glycosylase, putative	0.460904	-2.80714	0	n
PY05680	hypothetical protein	9.24016	1.48954	1.66434	h
PY05693	hypothetical protein	8.77094	2.11319	0.236943	h
PY05712	hypothetical protein	0.274055	-1.94314	0.318403	h
PY05713	hypothetical protein	0.237489	-2.3117	0	h
PY05718	hypothetical protein	0.345895	-2.60595	0	h
PY05723	hypothetical protein	0.334704	-2.64475	0	h
PY05740	putative yir1 protein	0.354389	-4.03174	0	av
PY05756	putative 60S Ribosomal protein L7	2.13366	1.43961	2.32269	p
PY05772	Putative Hydrolase	0.453129	-3.34896	0	o
PY05804	hypothetical protein	8.0177	2.37889	0.108141	h
PY05839	clathrin coat assembly like protein	4.522	3.14383	0	pt
PY05856	hypothetical protein	1.5814	1.40246	2.32269	h
PY05897	hypothetical protein	6.32542	3.23897	0	h
PY05917	hypothetical protein	5.33095	2.82105	0	h
PY05926	hypothetical protein	0.458709	-3.42745	0	h
PY05945	putative yir2 protein - set A	5.19961	4.30572	0	av
PY05977	erythrocyte binding protein	0.381285	-2.64643	0	i
PY05979	hypothetical protein	0.61104	-1.81533	0.550158	h
PY05998	hypothetical protein	12.9372	1.80397	0.550158	h
PY06014	mature-parasite-infected erythrocyte surface antigen	0.723029	-1.38198	5.33903	sp
PY06026	Enzyme of ILVE/PABC family-related	0.452057	-2.55544	0	o
PY06032	hypothetical protein	3.72678	6.26642	0	h
PY06037	hypothetical protein	4.829	2.24358	0.15199	h
PY06067	hypothetical protein	0.322755	-2.54554	0	h
PY06081	hypothetical protein	2.16598	2.88736	0	h
PY06117	PyRhopHA1 paralog	0.497046	-2.16528	0.0602087	i
PY06128	hypothetical protein	0.400719	-3.11801	0	h
PY06147	93 kDa protein - pyst-a	5.15115	3.14658	0	av
PY06158	heat shock protein 70	0.17642	-6.52228	0	pf
PY06212	NAC domain, putative	6.42013	2.9231	0	t
PY06233	putative yir2 protein	10.2806	3.48856	0	av
PY06246	S-adenosylmethionine synthetase	0.449012	-3.02391	0	o
PY06253	hypothetical protein	3.59372	1.90934	0.438074	h
PY06257	carbamoyl phosphate synthetase II-related	0.572274	-2.40455	0	n
PY06292	fulmal1	3.54559	3.44184	0	o
PY06299	hypothetical protein	0.567569	-2.24962	0.0602087	h
PY06305	hypothetical protein	0.381273	-2.89938	0	h
PY06317	hypothetical protein - yir - set A	0.404115	-3.32028	0	av
PY06326	putative yir3 protein - set A	9.35427	2.48117	0.0585127	av
PY06364	hypothetical protein	4.53659	3.38058	0	h
PY06388	formate/nitrite transporter, putative	0.567684	-2.05315	0.15199	tr
PY06401	putative yir3 protein - set A	10.5991	2.37407	0.108141	av
PY06409	hypothetical protein	0.460774	-2.90194	0	h
PY06423	hypothetical protein	3.08947	2.89927	0	h
PY06451	putative clathrin assembly protein	0.523386	-2.9333	0	pt
PY06452	hypothetical protein	0.350797	-1.51649	2.90687	h
PY06476	hypothetical protein	10.9531	3.01426	0	h
PY06490	hypothetical protein	0.464052	-3.46416	0	h
PY06501	transcription initiation factor iib	0.521016	-2.67445	0	t
PY06516	dentin phosphoryn - yir - set A	0.435229	-2.15561	0.0602087	av
PY06539	hypothetical protein	11.7604	2.37826	0.108141	h
PY06542	unnamed protein product	0.401718	-2.59593	0	h
PY06554	MAP kinase-related	0.402631	-2.7863	0	s
PY06565	hypothetical protein	7.70802	2.97713	0	h
PY06576	ERYTHROCYTE MEMBRANE PROTEIN PFEMP3	0.198974	-3.16547	0	cs
PY06597	DHHC zinc finger domain, putative	1.47769	1.25842	2.90687	o
PY06610	hypothetical protein	4.17169	2.93071	0	h
PY06614	hypothetical protein - pyst-a	8.19466	2.66225	0	av
PY06618	hypothetical protein	2.70487	2.73469	0	h
PY06652	Arabidopsis thaliana At4g22310-related	5.78064	2.07364	0.236943	h
PY06672	hypothetical protein	0.449451	-2.86926	0	h
PY06679	putative yir3 protein - set A	0.453086	-2.5756	0	av
PY06682	hypothetical protein	0.421709	-2.93522	0	h
PY06697	hypothetical protein	0.50303	-3.05181	0	h
PY06700	putative yir3 protein - set A	0.422169	-3.64776	0	av
PY06826	Enoyl-CoA hydratase, putative	0.565486	-2.59075	0	fm
PY06828	hypothetical protein	0.265355	-3.27013	0	h
PY06836	ERYTHROCYTE MEMBRANE PROTEIN PFEMP3	9.67808	3.32398	0	cs
PY06849	hypothetical protein	1.90849	1.64365	0.775125	h
PY06872	hypothetical protein	0.606954	-1.45583	3.90663	h
PY06891	putative yir1 protein	1.89073	2.28437	0.108141	av
PY06896	glutamine cyclotransferase	0.259625	-1.99854	0.236943	o
PY06906	hypothetical protein	0.320482	-2.93392	0	h
PY06915	hypothetical protein	0.562913	-2.96179	0	h
PY06921	W43325 comes from this gene., putative	0.571333	-2.06069	0.108141	o
PY06936	hypothetical protein	5.33338	3.16711	0	h
PY06964	Drosophila melanogaster AT11165p-related	0.592629	-1.8795	0.438074	o
PY06969	hypothetical protein	9.61527	2.79637	0	h
PY07012	putative bir1 protein - yir - set A	1.75809	1.49209	1.66434	av
PY07015	hypothetical protein	3.18935	2.60649	0	h
PY07028	putative yir3 protein	1.90719	1.58857	1.30983	av
PY07030	hypothetical protein	0.438923	-3.34593	0	h
PY07067	ring-infected erythrocyte surface antigen	0.496952	-2.74991	0	sp
PY07081	hypothetical protein	1.7485	1.39982	2.32269	h
PY07117	hypothetical protein	1.69215	1.17626	3.90663	h
PY07119	hypothetical protein	7.19785	2.61767	0	h
PY07137	Streptococcus pyogenes AMV156	0.313813	-2.09428	0.108141	o
PY07162	hypothetical protein	0.460587	-3.16751	0	h
PY07170	hypothetical protein - pyst-a	4.36231	2.97608	0	av
PY07172	homeobox-containing protein	3.65628	2.84043	0	cd
PY07175	putative yir3 protein - set A	0.30565	-4.20438	0	av
PY07198	putative yir3 protein - set A	15.5452	4.29606	0	av
PY07201	hypothetical protein	0.352687	-3.11741	0	h
PY07202	PCAF associated factor 65 beta	2.06356	2.28885	0.108141	o
PY07205	hypothetical protein	0.355078	-2.19852	0.0602087	h
PY07211	putative yir1 protein - set A	0.458249	-2.70218	0	av
PY07214	hypothetical protein	0.350903	-1.97757	0.236943	h
PY07219	hypothetical protein	8.95987	2.95539	0	h
PY07297	Cytochrome c oxidase subunit III	4.0176	1.36043	2.90687	e
PY07324	hypothetical protein	2.58547	2.54145	0.0585127	h
PY07334	hypothetical protein	11.6065	5.06091	0	h
PY07336	hypothetical protein	0.400321	-3.59972	0	h
PY07368	circumsporozoite protein precursor-related	0.183239	-4.95388	0	i
PY07426	putative yir1 protein - set A	0.469058	-3.28833	0	av
PY07433	hypothetical protein	5.46619	4.25459	0	h
PY07443	hypothetical protein	5.68741	3.07464	0	h
PY07468	Adrenodoxin precursor	0.499514	-2.11345	0.108141	o
PY07479	hypothetical protein	2.46657	2.29758	0.108141	h
PY07521	putative bir1 protein - yir - set A	5.69374	3.67466	0	av
PY07551	hypothetical protein	1.83905	1.46507	1.66434	h
PY07553	hypothetical protein	49.132	2.31874	0.108141	h
PY07556	hypothetical protein	62.1197	2.27783	0.108141	h
PY07564	hypothetical protein	51.5544	2.14299	0.236943	h
PY07566	hypothetical protein	6.72963	2.52055	0.0585127	h
PY07568	hypothetical protein	81.5611	1.94508	0.318403	h
PY07570	hypothetical protein	21.4142	2.86653	0	h
PY07576	WD40 protein Ciao1-related	5.35541	2.55303	0.0585127	o
PY07585	hypothetical protein	80.631	2.01638	0.318403	h
PY07587	hypothetical protein	64.5524	2.35865	0.108141	h
PY07588	hypothetical protein	56.27	2.10888	0.236943	h
PY07589	hypothetical protein	22.936	2.39338	0.108141	h
PY07622	hypothetical protein	0.315562	-2.69891	0	h
PY07628	putative yir1 protein	0.290139	-3.67872	0	av
PY07641	Mitochondrial carrier protein, putative	5.8464	2.95124	0	tr
PY07663	hypothetical protein	72.3549	2.16254	0.15199	h
PY07664	hypothetical protein	44.9296	2.31306	0.108141	h
PY07665	hypothetical protein	3.89291	2.16773	0.15199	h
PY07678	hypothetical protein	0.378791	-1.51518	2.90687	h
PY07683	Adhesion lipoprotein, putative	2.91503	3.58739	0	o
PY07691	hypothetical protein	6.73108	5.59501	0	h
PY07711	hypothetical protein	9.61786	5.06409	0	h
PY07718	hypothetical protein	17.804	3.11869	0	h
PY07719	hypothetical protein	2.60809	1.60357	1.30983	h
PY07722	hypothetical protein	2.16694	1.84864	0.550158	h
PY07723	hypothetical protein	2.7177	4.1228	0	h
PY07725	hypothetical protein	2.11605	2.13353	0.236943	h
PY07728	probable nucleoside phosphorylase	6.18865	3.51694	0	n
PY07736	Acyltransferase, putative	2.3885	2.00089	0.318403	o
PY07739	LytB protein	11.2471	2.93348	0	o
PY07741	hypothetical protein	8.39166	4.94427	0	h
PY07742	hypothetical protein	0.316376	-4.17093	0	h
PY07748	oxidoreductase protein, putative	1.98943	1.98919	0.318403	o
PY07750	probable ATP-binding component of ABC transporter-related	1.85791	1.32737	2.90687	tr
PY07752	molybdopterin guanine dinucleotide synthesis protein B	2.59124	2.09781	0.236943	o
PY07757	hypothetical protein	2.43683	1.9168	0.438074	h
PY07758	xanthomonadin biosynthesis related protein 2-related	3.99351	2.67461	0	o
PY07759	FtsK/SpoIIIE family, putative	4.64604	2.60158	0	cd
PY07770	hypothetical protein	2.97478	4.90213	0	h
PY07771	hypothetical protein	4.42914	1.9997	0.318403	h
PY07774	inorganic phosphate transporter	6.82325	2.43412	0.0585127	tr
PY07778	transmembrane protein, putative	5.33952	6.65696	0	o
PY07785	hypothetical protein	0.496794	-2.65284	0	h
PY07807	Bradyrhizobium japonicum ID89-related	0.327713	-3.23423	0	o
PY07809	hypothetical protein	6.50752	3.60965	0	h
PY07812	hypothetical protein	3.3624	2.13096	0.236943	h
PY07814	hypothetical protein	2.74367	2.62919	0	h
PY07828	hypothetical protein	5.61837	3.12107	0	h
PY07841	Gag polyprotein	4.96204	2.19003	0.15199	o
PY07847	hypothetical protein	124.777	1.23845	3.90663	h
PY07857	hypothetical protein	17.7675	2.3378	0.108141	h
PY07858	hypothetical protein	29.3762	1.87325	0.438074	h
