# Supplementary material for: Transcriptional Analysis of the Pre-Erythrocytic Stages of the Rodent Malaria Parasite, Plasmodium yoelii
Source: PLoS One. 2010 Apr 21;5(4):e10267. doi: 10.1371/journal.pone.0010267 (PMC2858153; doi:10.1371/journal.pone.0010267)
Supplement: Table S8 — Comparison of Pre-erythrocytic Stage Microarray Results. (0.69 MB XLS) [file pone.0010267.s009.xls]

## Sheet: Sheet3
Supplemental Table S4. Combined List of Genes Expressed During the Pre-erythrocytic Stages.
P. fal homolog1	Gene ID2	Description3	Williams LS4	Zhou LS5	Tarun LS6	Zhou wtSPZ7	Williams wtSPZ8	Williams RAS9		Table Legend.
h	PY06707	14-3-3 protein 3	x				x			1: P. fal Homolog, h, indicates that a gene has a P. Falciparum homolog
h	PY04285	1-cys peroxidoxin	x	x	x		x	x		2: Gene ID, indicates the matching Plasmodb Gene ID for each gene in the various data sets
h	PY04495	1st euk. member	x	x	x	x				3: Description: putative function derived from PlasmoDB
h	PY05995	235 kDa rhoptry protein-related	x							4: Williams LS: x indicates gene was expressed in 24 hour or 48hr liver stage parasites, x indicates gene as up regulated relative to the mixed blood stages
h	PY03272	34157-30943	x	x	x	x				5: Zhou LS: x indicates gene was considered expressed in 36 hour and/or 40hour liver stage parasites in the data set of Zhou, et. al.
h	PY00427	3'-nucleotidase/nuclease	x	x	x	x		x		6: Tarun LS: x indicates gene was considered active in 24 hour and/or 48 hour liver stage parasites
	PY01635	40s ribosomal protein s14 (fragment). [common tobacco]-related	x		x		x	x		7:Zhou wtSPZ: x indicates gene was expressed by salivary gland sporozoites in the ddata set of Zhou, et. al
h	PY02536	49 kDa zinc finger protein	x	x	x	x	x	x		8: Williams wtSPZ: x indicates gene was considered to be expressed by salivary gland sporozoites in the data set presented in this manuscript, x in dicated gene was upregulated relative to the mixed blood stages
h	PY03742	93 kDa protein - pyst-a	x	x		x		x		9: Williams RAS: x indicates gene was considered to be expressed by radiation attenuated salivary glandsporozoites in the data set presented in this manuscript, x in dicated gene was upregulated relative to the mixed blood stages
	PY06614	93 kDa protein - pyst-a	x
h	PY01135	94248-92463, putative	x
h	PY00207	ABC transporter-like protein	x	x	x	x	x	x
h	PY06972	acidic ribosomal protein P1 - hydromedusa	x		x		x	x
h	PY04148	actin 3	x		x			x
	PY07736	Acyltransferase, putative	x	x		x
	PY07683	Adhesion lipoprotein, putative	x	x	x	x	x
h	PY07825	Arabidopsis thaliana At1g20220/T20H2_3-related	x	x	x	x	x	x
h	PY06652	Arabidopsis thaliana At4g22310-related	x		x		x	x
h	PY00975	Arabidopsis thaliana At5g06660/F15M7_19, putative	x	x	x	x	x	x
h	PY00389	Arabidopsis thaliana At5g54800/MBG8_6-related	x	x	x	x	x	x
h	PY01120	Arabidopsis thaliana BRAHMA ortholog-related	x	x	x	x	x	x
h	PY04392	Arabidopsis thaliana F1E22.4-related	x	x		x		x
h	PY01172	Arabidopsis thaliana K1F13.3	x		x		x	x
h	PY04751	arabinogalactan protein	x				x	x
h	PY02595	asparagine-rich protein	x			x	x	x
	PY03702	asparagine-rich protein	x			x
h	PY04765	asparagine-rich protein, putative	x					x
h	PY01511	aspartyl-tRNA synthetase, putative	x	x	x		x	x
h	PY05495	AT hook motif, putative	x	x			x	x
h	PY05899	ATP synthase subunit C, putative	x		x		x	x
h	PY03813	ATPase subunit 9, putative	x		x			x
h	PY04378	ATPase, AAA family, putative	x	x		x
h	PY03970	ATPase, P-type, HAD superfamily, subfamily IC, putative	x	x		x		x
h	PY01586	beta-hydroxyacyl-ACP dehydratase precursor	x		x
	PY06203	blood-stage membrane protein Ag-1	x	x	x	x	x
h	PY03752	Bromodomain, putative	x	x		x	x	x
h	PY05776	calcium-translocating P-type ATPase, SERCA-type	x	x	x	x	x	x
	PY05496	CCAAT-box DNA binding protein subunit B	x	x	x		x	x
h	PY05527	CCAAT-box DNA binding protein subunit B	x	x		x
h	PY05450	CCAAT-box DNA binding protein subunit B, putative	x
h	PY04026	cdc-2 related kinase 3	x	x		x	x	x
h	PY04757	chaperonin cpn60, mitochondrial precursor	x				x	x
h	PY04792	chaperonin cpn60, mitochondrial precursor	x	x			x	x
h	PY03506	ciliary outer arm dynein beta heavy chain-related	x	x	x		x	x
h	PY05839	clathrin coat assembly like protein	x	x		x
h	PY05501	coproporphyrinogen III oxidase, aerobic	x	x		x		x
h	PY03499	coronin binding protein	x				x	x
	PY04564	cyclin homologue-related	x		x
h	PY04565	cyclin homologue-related	x		x		x	x
h	PY03957	cyclophilin-RNA interacting protein	x		x		x	x
h	PY00150	cysteine repeat modular protein 4 PbCRM4	x	x		x	x	x
h	PY00780	Cytochrome b, putative	x				x	x
	PY07297	Cytochrome c oxidase subunit III	x		x		x	x
h	PY01902	DEAD/DEAH box helicase, putative	x	x		x	x
h	PY05459	delta-aminolevulinic acid synthetase	x	x	x	x
	PY05821	dentin sialoprotein-phosphophoryn	x	x		x
h	PY03290	development protein DG1124	x				x	x
h	PY03508	developmental protein DG1037	x	x		x
h	PY06597	DHHC zinc finger domain, putative	x				x	x
h	PY04793	dihydrolipoamide dehydrogenase	x	x		x	x	x
h	PY01438	DNA mismatch repair protein, C-terminal domain, putative	x	x		x	x	x
h	PY05353	DNA polymerase epsilon catalytic subunit-related	x				x
h	PY04295	DNA-directed RNA polymerase	x	x		x	x	x
h	PY01115	DNA-directed RNA polymerase, beta subunit	x	x	x	x	x	x
h	PY02986	DnaJ C terminal region, putative	x	x	x	x	x	x
	PY07104	DnaJ domain, putative	x	x	x	x
h	PY02476	DnaJ homolog	x	x	x	x
h	PY01447	Drosophila melanogaster BcDNA.GH06032	x	x	x	x
h	PY03953	Drosophila melanogaster CG11212 gene product	x	x	x	x	x	x
	PY01020	Drosophila melanogaster CG15040 gene product	x	x	x
h	PY01467	Drosophila melanogaster CG2246 gene product, putative	x	x	x	x	x
	PY04799	early transcribed membrane protein family	x		x		x	x
h	PY02433	EF hand, putative	x			x
h	PY05356	elongation factor 2	x	x	x	x	x	x
h	PY02958	erythrocyte membrane protein 3	x	x		x	x	x
h	PY00013	ERYTHROCYTE MEMBRANE PROTEIN PFEMP3	x
h	PY01008	ERYTHROCYTE MEMBRANE PROTEIN PFEMP3	x	x	x	x
h	PY01035	ERYTHROCYTE MEMBRANE PROTEIN PFEMP3	x		x	x
h	PY03803	ERYTHROCYTE MEMBRANE PROTEIN PFEMP3	x	x		x		x
	PY03960	ERYTHROCYTE MEMBRANE PROTEIN PFEMP3	x	x		x		x
h	PY04922	ERYTHROCYTE MEMBRANE PROTEIN PFEMP3	x	x		x	x	x
h	PY05556	ERYTHROCYTE MEMBRANE PROTEIN PFEMP3	x	x	x	x	x	x
h	PY06125	ERYTHROCYTE MEMBRANE PROTEIN PFEMP3	x	x	x	x
h	PY06836	ERYTHROCYTE MEMBRANE PROTEIN PFEMP3	x	x		x
h	PY05892	Exp-2	x		x			x
h	PY04179	expressed protein	x		x			x
h	PY03083	FAD/NAD-binding Cytochrome reductase, putative	x	x	x	x
h	PY07032	falcilysin-related	x	x	x	x	x	x
h	PY04528	FCA gamma-related	x					x
h	PY06388	formate/nitrite transporter, putative	x		x		x	x
	PY07759	FtsK/SpoIIIE family, putative	x	x		x	x	x
h	PY06292	fulmal1	x	x	x	x
h	PY01143	GAF domain protein	x	x		x
	PY07841	Gag polyprotein	x		x		x	x
h	PY01606	gamma-glutamylcysteine synthetase-related	x	x		x
h	PY03280	glyceraldehyde-3-phosphate dehydrogenase	x	x	x	x	x	x
h	PY00451	Glycoprotease family, putative	x	x	x	x	x	x
	PY00130	heat shock 90 kDa protein homolog	x				x	x
h	PY06158	heat shock protein 70	x	x		x	x	x
h	PY04472	Heme/Steroid binding domain, putative	x
	PY00436	histone H2A variant	x		x		x	x
h	PY02915	homeobox-containing protein	x		x
h	PY03864	homeobox-containing protein	x		x	x		x
h	PY04274	homeobox-containing protein	x	x	x	x	x	x
h	PY05178	homeobox-containing protein	x			x	x	x
h	PY07172	homeobox-containing protein	x			x
	PY03189	homeobox-containing protein, putative	x	x		x	x	x
	PY05421	Homo sapiens bA386N14.1, putative	x			x
h	PY00695	Homo sapiens CDA08-related	x	x		x		x
h	PY05294	Homo sapiens dJ1009E24.4-related	x				x	x
h	PY02348	Homo sapiens KIAA0851 protein-related	x			x
h	PY00020	hypothetical protein	x			x	x	x
	PY00060	hypothetical protein	x		x		x	x
h	PY00194	hypothetical protein	x	x		x
	PY00261	hypothetical protein	x	x		x	x	x
	PY00274	hypothetical protein	x	x				x
h	PY00287	hypothetical protein	x
h	PY00357	hypothetical protein	x	x	x	x		x
h	PY00411	hypothetical protein	x					x
h	PY00415	hypothetical protein	x	x	x	x	x	x
h	PY00444	hypothetical protein	x	x		x	x	x
h	PY00459	hypothetical protein	x		x
h	PY00481	hypothetical protein	x
h	PY00508	hypothetical protein	x
h	PY00509	hypothetical protein	x		x		x	x
h	PY00556	hypothetical protein	x	x		x		x
h	PY00560	hypothetical protein	x				x	x
h	PY00563	hypothetical protein	x	x	x	x		x
h	PY00614	hypothetical protein	x	x	x	x
h	PY00632	hypothetical protein	x		x
h	PY00640	hypothetical protein	x	x		x
h	PY00713	hypothetical protein	x	x
h	PY00724	hypothetical protein	x	x		x
h	PY00771	hypothetical protein	x				x	x
h	PY00788	hypothetical protein	x		x	x
	PY00798	hypothetical protein	x				x	x
	PY00800	hypothetical protein	x		x		x
	PY00882	hypothetical protein	x
h	PY00888	hypothetical protein	x		x		x	x
	PY00938	hypothetical protein	x				x	x
h	PY00939	hypothetical protein	x		x		x	x
h	PY00949	hypothetical protein	x	x		x	x
	PY00964	hypothetical protein	x
h	PY00965	hypothetical protein	x	x		x
h	PY00992	hypothetical protein	x
	PY01013	hypothetical protein	x		x
	PY01076	hypothetical protein	x		x
h	PY01087	hypothetical protein	x		x		x	x
h	PY01093	hypothetical protein	x	x		x	x	x
h	PY01118	hypothetical protein	x
	PY01141	hypothetical protein	x		x		x	x
	PY01142	hypothetical protein	x				x	x
	PY01145	hypothetical protein	x		x		x	x
h	PY01171	hypothetical protein	x	x		x
	PY01176	hypothetical protein	x				x
h	PY01226	hypothetical protein	x	x		x
	PY01235	hypothetical protein	x	x		x
h	PY01395	hypothetical protein	x				x	x
h	PY01408	hypothetical protein	x	x	x	x	x	x
	PY01444	hypothetical protein	x		x
h	PY01451	hypothetical protein	x		x
h	PY01476	hypothetical protein	x	x	x	x	x	x
	PY01498	hypothetical protein	x		x		x	x
h	PY01501	hypothetical protein	x	x
	PY01538	hypothetical protein	x				x	x
h	PY01615	hypothetical protein	x	x		x	x	x
h	PY01627	hypothetical protein	x				x	x
h	PY01669	hypothetical protein	x	x	x	x
h	PY01676	hypothetical protein	x				x	x
h	PY01690	hypothetical protein	x				x	x
h	PY01711	hypothetical protein	x	x		x
h	PY01716	hypothetical protein	x
h	PY01755	hypothetical protein	x		x
h	PY01802	hypothetical protein	x	x		x	x	x
h	PY01808	hypothetical protein	x		x
h	PY01814	hypothetical protein	x	x			x	x
h	PY01878	hypothetical protein	x		x
h	PY01913	hypothetical protein	x
h	PY01919	hypothetical protein	x
h	PY01936	hypothetical protein	x	x		x
h	PY01956	hypothetical protein	x
h	PY01959	hypothetical protein	x		x		x	x
h	PY01988	hypothetical protein	x	x	x	x	x	x
h	PY02003	hypothetical protein	x		x			x
h	PY02054	hypothetical protein	x
h	PY02055	hypothetical protein	x	x	x	x	x	x
h	PY02056	hypothetical protein	x		x		x	x
h	PY02065	hypothetical protein	x	x	x	x	x	x
h	PY02090	hypothetical protein	x		x
	PY02115	hypothetical protein	x				x	x
h	PY02152	hypothetical protein	x	x	x	x
h	PY02194	hypothetical protein	x	x		x	x	x
h	PY02206	hypothetical protein	x	x	x
	PY02294	hypothetical protein	x
h	PY02330	hypothetical protein	x	x		x
h	PY02336	hypothetical protein	x
h	PY02353	hypothetical protein	x				x	x
	PY02405	hypothetical protein	x		x		x	x
	PY02408	hypothetical protein	x
h	PY02432	hypothetical protein	x				x	x
h	PY02453	hypothetical protein	x				x	x
h	PY02463	hypothetical protein	x	x		x	x	x
h	PY02470	hypothetical protein	x	x		x
	PY02521	hypothetical protein	x
	PY02548	hypothetical protein	x				x	x
	PY02604	hypothetical protein	x		x			x
	PY02638	hypothetical protein	x		x		x	x
	PY02695	hypothetical protein	x				x	x
h	PY02696	hypothetical protein	x	x		x
h	PY02720	hypothetical protein	x		x		x	x
h	PY02737	hypothetical protein	x		x		x	x
h	PY02798	hypothetical protein	x				x	x
h	PY02802	hypothetical protein	x	x		x
h	PY02842	hypothetical protein	x	x		x
	PY02871	hypothetical protein	x	x	x	x
h	PY02900	hypothetical protein	x					x
	PY02939	hypothetical protein	x					x
h	PY02953	hypothetical protein	x
h	PY02956	hypothetical protein	x	x		x
h	PY02964	hypothetical protein	x					x
h	PY02968	hypothetical protein	x	x		x
h	PY03119	hypothetical protein	x		x	x
h	PY03164	hypothetical protein	x	x	x	x	x	x
	PY03192	hypothetical protein	x				x	x
h	PY03225	hypothetical protein	x				x	x
	PY03227	hypothetical protein	x		x
	PY03230	hypothetical protein	x	x	x	x	x	x
h	PY03252	hypothetical protein	x		x
h	PY03270	hypothetical protein	x		x		x	x
	PY03285	hypothetical protein	x		x		x	x
	PY03287	hypothetical protein	x	x		x	x
h	PY03310	hypothetical protein	x	x	x	x		x
h	PY03327	hypothetical protein	x	x	x	x	x	x
h	PY03339	hypothetical protein	x
h	PY03344	hypothetical protein	x	x	x	x	x	x
h	PY03369	hypothetical protein	x		x
	PY03382	hypothetical protein	x		x		x	x
	PY03386	hypothetical protein	x		x		x	x
h	PY03396	hypothetical protein	x		x	x	x	x
h	PY03477	hypothetical protein	x	x	x		x	x
h	PY03510	hypothetical protein	x				x	x
h	PY03518	hypothetical protein	x		x
h	PY03553	hypothetical protein	x				x	x
	PY03555	hypothetical protein	x				x	x
h	PY03578	hypothetical protein	x	x		x
h	PY03582	hypothetical protein	x	x		x		x
	PY03604	hypothetical protein	x		x		x	x
h	PY03647	hypothetical protein	x				x	x
h	PY03661	hypothetical protein	x		x
h	PY03667	hypothetical protein	x	x		x		x
h	PY03675	hypothetical protein	x
h	PY03692	hypothetical protein	x	x		x	x	x
	PY03697	hypothetical protein	x				x	x
h	PY03794	hypothetical protein	x	x		x
h	PY03795	hypothetical protein	x	x	x	x	x	x
h	PY03798	hypothetical protein	x
	PY03848	hypothetical protein	x				x	x
	PY03869	hypothetical protein	x		x
h	PY03887	hypothetical protein	x		x			x
	PY03897	hypothetical protein	x		x
h	PY03915	hypothetical protein	x					x
	PY03926	hypothetical protein	x
	PY03940	hypothetical protein	x					x
h	PY04002	hypothetical protein	x
	PY04016	hypothetical protein	x
h	PY04025	hypothetical protein	x		x			x
h	PY04054	hypothetical protein	x	x		x	x	x
	PY04109	hypothetical protein	x		x
	PY04152	hypothetical protein	x		x		x	x
	PY04166	hypothetical protein	x		x			x
h	PY04256	hypothetical protein	x
	PY04271	hypothetical protein	x		x		x	x
h	PY04273	hypothetical protein	x					x
h	PY04280	hypothetical protein	x	x		x
h	PY04352	hypothetical protein	x	x	x	x
	PY04372	hypothetical protein	x	x	x	x		x
h	PY04399	hypothetical protein	x		x		x	x
h	PY04408	hypothetical protein	x	x	x	x	x	x
	PY04415	hypothetical protein	x				x	x
	PY04468	hypothetical protein	x				x	x
h	PY04480	hypothetical protein	x		x
h	PY04482	hypothetical protein	x
h	PY04531	hypothetical protein	x		x	x	x	x
h	PY04551	hypothetical protein	x	x	x	x		x
	PY04553	hypothetical protein	x					x
h	PY04557	hypothetical protein	x		x		x	x
	PY04562	hypothetical protein	x
	PY04568	hypothetical protein	x		x		x	x
h	PY04575	hypothetical protein	x	x		x
h	PY04610	hypothetical protein	x	x		x	x	x
	PY04640	hypothetical protein	x				x	x
	PY04653	hypothetical protein	x	x	x	x	x	x
	PY04654	hypothetical protein	x					x
h	PY04662	hypothetical protein	x		x		x	x
	PY04669	hypothetical protein	x				x	x
h	PY04685	hypothetical protein	x				x	x
h	PY04704	hypothetical protein	x
h	PY04718	hypothetical protein	x		x	x	x	x
	PY04745	hypothetical protein	x		x			x
h	PY04800	hypothetical protein	x	x	x	x	x	x
h	PY04801	hypothetical protein	x		x		x	x
	PY04810	hypothetical protein	x					x
	PY04848	hypothetical protein	x		x
h	PY04853	hypothetical protein	x	x		x	x	x
h	PY04860	hypothetical protein	x		x
h	PY04874	hypothetical protein	x		x
	PY04897	hypothetical protein	x		x			x
h	PY04906	hypothetical protein	x
h	PY04932	hypothetical protein	x
h	PY04937	hypothetical protein	x			x
h	PY04953	hypothetical protein	x	x	x	x	x	x
h	PY04968	hypothetical protein	x	x		x	x	x
h	PY05006	hypothetical protein	x	x		x	x
h	PY05028	hypothetical protein	x		x	x	x	x
h	PY05040	hypothetical protein	x	x		x
h	PY05053	hypothetical protein	x
	PY05127	hypothetical protein	x		x
h	PY05163	hypothetical protein	x				x	x
h	PY05177	hypothetical protein	x		x			x
	PY05198	hypothetical protein	x
h	PY05201	hypothetical protein	x
h	PY05232	hypothetical protein	x	x		x
h	PY05237	hypothetical protein	x					x
	PY05401	hypothetical protein	x	x	x	x	x	x
h	PY05423	hypothetical protein	x			x	x	x
	PY05502	hypothetical protein	x		x		x	x
	PY05546	hypothetical protein	x	x		x	x	x
h	PY05550	hypothetical protein	x				x	x
h	PY05574	hypothetical protein	x					x
h	PY05629	hypothetical protein	x				x	x
h	PY05680	hypothetical protein	x	x		x	x	x
h	PY05693	hypothetical protein	x	x	x	x
h	PY05714	hypothetical protein	x			x		x
h	PY05728	hypothetical protein	x				x	x
h	PY05735	hypothetical protein	x	x		x	x	x
h	PY05739	hypothetical protein	x
h	PY05804	hypothetical protein	x
h	PY05850	hypothetical protein	x
h	PY05856	hypothetical protein	x		x		x	x
h	PY05858	hypothetical protein	x		x
h	PY05897	hypothetical protein	x	x	x	x
h	PY05917	hypothetical protein	x		x
	PY05932	hypothetical protein	x		x
h	PY05940	hypothetical protein	x	x
h	PY05941	hypothetical protein	x				x
	PY05998	hypothetical protein	x
	PY06032	hypothetical protein	x		x		x	x
h	PY06037	hypothetical protein	x		x		x	x
h	PY06081	hypothetical protein	x				x
	PY06093	hypothetical protein	x
	PY06103	hypothetical protein	x
h	PY06253	hypothetical protein	x				x	x
	PY06360	hypothetical protein	x
	PY06361	hypothetical protein	x
	PY06363	hypothetical protein	x
h	PY06364	hypothetical protein	x		x		x	x
h	PY06419	hypothetical protein	x		x		x	x
	PY06423	hypothetical protein	x		x		x	x
h	PY06455	hypothetical protein	x	x	x	x	x	x
h	PY06466	hypothetical protein	x	x		x
h	PY06476	hypothetical protein	x				x
	PY06477	hypothetical protein	x		x		x	x
h	PY06526	hypothetical protein	x		x		x	x
h	PY06539	hypothetical protein	x	x	x	x
h	PY06565	hypothetical protein	x		x
	PY06566	hypothetical protein	x
h	PY06610	hypothetical protein	x	x	x	x	x	x
h	PY06618	hypothetical protein	x	x		x	x
	PY06684	hypothetical protein	x
h	PY06693	hypothetical protein	x					x
	PY06716	hypothetical protein	x		x		x	x
h	PY06730	hypothetical protein	x		x	x	x	x
h	PY06776	hypothetical protein	x	x		x
h	PY06849	hypothetical protein	x			x	x	x
h	PY06931	hypothetical protein	x			x	x	x
	PY06936	hypothetical protein	x	x	x	x
h	PY06969	hypothetical protein	x		x
	PY07015	hypothetical protein	x		x		x	x
	PY07016	hypothetical protein	x		x
	PY07057	hypothetical protein	x	x		x	x	x
	PY07081	hypothetical protein	x		x		x	x
h	PY07117	hypothetical protein	x	x			x	x
h	PY07118	hypothetical protein	x	x
h	PY07119	hypothetical protein	x		x		x	x
	PY07167	hypothetical protein	x		x		x	x
	PY07203	hypothetical protein	x					x
	PY07207	hypothetical protein	x					x
h	PY07219	hypothetical protein	x
h	PY07231	hypothetical protein	x		x
	PY07324	hypothetical protein	x		x
	PY07334	hypothetical protein	x		x
	PY07366	hypothetical protein	x
	PY07367	hypothetical protein	x
	PY07377	hypothetical protein	x
h	PY07382	hypothetical protein	x		x		x	x
h	PY07420	hypothetical protein	x	x		x
h	PY07433	hypothetical protein	x		x	x	x
	PY07443	hypothetical protein	x		x		x	x
	PY07479	hypothetical protein	x		x		x
	PY07481	hypothetical protein	x	x	x		x	x
	PY07504	hypothetical protein	x				x
	PY07551	hypothetical protein	x				x
	PY07553	hypothetical protein	x
h	PY07556	hypothetical protein	x
	PY07564	hypothetical protein	x
	PY07566	hypothetical protein	x	x	x	x	x	x
	PY07567	hypothetical protein	x
	PY07568	hypothetical protein	x
	PY07570	hypothetical protein	x
	PY07585	hypothetical protein	x
	PY07586	hypothetical protein	x
	PY07587	hypothetical protein	x
	PY07588	hypothetical protein	x
	PY07589	hypothetical protein	x
	PY07592	hypothetical protein	x
	PY07602	hypothetical protein	x
	PY07605	hypothetical protein	x
	PY07631	hypothetical protein	x				x
	PY07633	hypothetical protein	x
	PY07649	hypothetical protein	x
	PY07663	hypothetical protein	x
	PY07664	hypothetical protein	x
	PY07665	hypothetical protein	x
	PY07670	hypothetical protein	x
	PY07671	hypothetical protein	x	x		x
	PY07688	hypothetical protein	x	x		x
	PY07691	hypothetical protein	x		x
	PY07710	hypothetical protein	x		x
	PY07711	hypothetical protein	x	x	x	x
	PY07718	hypothetical protein	x	x	x	x
	PY07719	hypothetical protein	x				x	x
	PY07722	hypothetical protein	x	x	x	x	x	x
	PY07723	hypothetical protein	x	x	x	x	x
	PY07725	hypothetical protein	x	x		x	x	x
	PY07741	hypothetical protein	x	x	x	x
	PY07746	hypothetical protein	x
	PY07757	hypothetical protein	x	x	x	x	x	x
	PY07770	hypothetical protein	x		x		x	x
	PY07771	hypothetical protein	x		x		x	x
	PY07773	hypothetical protein	x		x
	PY07803	hypothetical protein	x	x		x	x
	PY07809	hypothetical protein	x		x
	PY07812	hypothetical protein	x	x		x	x
	PY07814	hypothetical protein	x				x	x
	PY07828	hypothetical protein	x	x		x
h	PY07837	hypothetical protein	x
	PY07846	hypothetical protein	x
	PY07847	hypothetical protein	x
	PY07848	hypothetical protein	x
	PY07854	hypothetical protein	x
	PY07857	hypothetical protein	x
	PY07858	hypothetical protein	x
	PY01313	hypothetical protein - pyst-a	x
h	PY03478	hypoxanthine phosphoribosyltransferase, putative	x		x		x	x
h	PY03599	Initiation factor 2 subunit family, putative	x	x		x	x	x
	PY07774	inorganic phosphate transporter	x	x	x	x
h	PY03601	inosine-5'-monophosphate dehydrogenase	x	x		x	x	x
h	PY04232	Insulinase, putative	x	x		x		x
	PY02667	integral membrane protein	x		x		x	x
h	PY00403	kinase Akt/PKB-related	x	x		x		x
h	PY02733	Kinesin motor domain, putative	x			x	x	x
h	PY01946	Krox-like protein	x				x
	PY06984	L1 transposable element	x
	PY01017	latency associated antigen-related	x	x	x	x	x	x
h	PY03885	l-lactate dehydrogenase	x	x	x	x	x	x
	PY06145	lysophospholipase	x	x		x
	PY07739	LytB protein	x		x
h	PY01663	M83163 circumsporozoite protein-related	x	x		x	x	x
h	PY05017	Maf-like protein, putative	x
h	PY02147	Meloidogyne incognita COL-1-related	x	x	x	x	x	x
h	PY03535	membrane skeletal protein IMC1	x	x	x	x
h	PY05748	merozoite surface protein 1 precursor	x	x	x	x		x
h	PY03894	methionyl-tRNA synthetase	x	x		x	x	x
h	PY07641	Mitochondrial carrier protein, putative	x	x	x	x
	PY07752	molybdopterin guanine dinucleotide synthesis protein B	x		x		x	x
h	PY02790	MORN repeat, putative	x				x	x
	PY05967	MSP4/5-related	x		x
h	PY04518	Mus musculus RIKEN cDNA 2310047O13 gene	x	x		x	x
h	PY03114	Mus musculus RIKEN cDNA 5730578N08 gene	x		x		x	x
h	PY03995	myo-inositol-1-phosphate synthase	x	x	x
h	PY01039	myosin PfM-C-related	x	x	x	x	x	x
h	PY06212	NAC domain, putative	x		x	x	x	x
h	PY00432	N-acetylglucosamine-1-phosphate transferase	x	x	x	x	x	x
	PY07748	oxidoreductase protein, putative	x	x	x	x	x	x
h	PY06121	p235 rhoptry protein E1	x
	PY06144	p235 rhoptry protein E5, putative	x	x
	PY07202	PCAF associated factor 65 beta	x				x	x
h	PY02721	PCI domain, putative	x	x	x	x	x	x
h	PY04471	peptide chain release factor 1	x		x	x
h	PY04756	phenylalanyl-tRNA synthetase, putative	x	x	x		x	x
h	PY00216	phosphatase	x	x		x
h	PY00543	phosphoglycerate mutase family, putative	x	x	x
h	PY02526	PINT domain protein	x	x		x		x
h	PY05060	Plasmodium falciparum CG1 protein-related	x	x	x
h	PY05063	Plasmodium falciparum CG4	x	x		x	x	x
	PY05627	Plasmodium vivax PV1H14065_P-related	x		x			x
h	PY03528	Plasmodium vivax PV1H14130_P	x					x
h	PY05398	polyA binding protein-related	x	x	x	x	x	x
h	PY01738	polypeptide deformylase, putative	x	x		x
	PY07579	pORF1	x
	PY02547	Predicted membrane protein	x				x	x
	PY03610	Predicted membrane protein	x				x	x
	PY07750	probable ATP-binding component of ABC transporter-related	x		x		x	x
	PY00385	probable glycine C-acetyltransferase, putative	x	x		x
h	PY05233	probable malate:quinone oxidoreductase	x	x	x	x		x
	PY07728	probable nucleoside phosphorylase	x		x
h	PY01158	protein factor associated with neutral-sphingomyelinase activation	x	x		x	x
h	PY06724	Protein kinase domain	x
h	PY05235	Protein kinase domain, putative	x					x
h	PY05016	protein-l-isoaspartate o-methyltransferase-related	x
h	PY05756	putative 60S Ribosomal protein L7	x	x	x	x	x	x
h	PY04444	putative APC11 anaphase-promoting complex subunit	x		x			x
	PY02760	putative bir1 protein	x
	PY04929	putative bir1 protein	x
	PY03204	putative bir1 protein - yir - set A	x		x		x	x
	PY05410	putative bir1 protein - yir - set A	x	x	x	x
	PY07521	putative bir1 protein - yir - set A	x
h	PY01854	putative clathrin heavy chain	x	x		x
h	PY04573	putative dihydrolipoamide S-acetyltransferase	x	x	x	x		x
h	PY03455	putative dual-specificity protein phosphatase	x	x	x	x		x
h	PY04075	putative enhancer protein	x		x		x	x
h	PY02084	putative oxoglutarate/malate translocator protein	x	x		x	x	x
h	PY04201	putative phosphatidylinositol/phophatidylcholine transfer protein	x		x		x	x
h	PY02573	putative phospho-ser/thr phosphatase	x		x	x
h	PY04711	putative protein-related	x				x	x
h	PY05644	putative ubiquitin-conjugating enzyme 16	x				x	x
h	PY00572	putative WD-40 repeat protein	x	x	x	x
	PY04514	putative yir1 protein	x		x
	PY04965	putative yir1 protein	x
	PY06233	putative yir1 protein	x
	PY06326	putative yir1 protein	x
	PY07028	putative yir1 protein	x		x		x	x
	PY07346	putative yir1 protein	x
	PY03731	putative yir1 protein - set A	x		x			x
	PY06401	putative yir1 protein - set A	x
h	PY06891	putative yir1 protein - set A	x				x	x
	PY07170	putative yir1 protein - set A	x
	PY07524	putative yir1 protein - set A	x				x	x
h	PY07198	putative yir2 protein	x
	PY04632	putative yir2 protein - set A	x
	PY04964	putative yir2 protein - set A	x	x		x	x
h	PY05945	putative yir2 protein - set A	x
	PY07012	putative yir2 protein - set A	x		x		x	x
	PY00001	putative yir3 protein	x
	PY00495	putative yir3 protein	x
	PY07512	putative yir3 protein	x
	PY01334	putative yir3 protein - set A	x		x
	PY04856	putative yir3 protein - set A	x
	PY05548	putative yir3 protein - set A	x		x		x	x
	PY06147	putative yir3 protein - set A	x		x		x	x
	PY06271	putative yir3 protein - set A	x					x
	PY00484	putative yir4 protein	x
	PY01080	putative yir4 protein	x
	PY03854	putative yir4 protein	x					x
h	PY07157	putative zinc transporter	x	x		x
h	PY04666	PyRhopH1A-related	x	x	x	x	x	x
h	PY04102	rabGDI protein	x		x			x
h	PY06177	rad32-related	x			x
h	PY00074	reticulocyte binding protein analog	x	x		x
h	PY05448	reticulocyte-binding protein 2 homolog A, putative	x			x	x	x
	PY07669	Reverse transcriptase, putative	x
h	PY04959	rhoptry protein	x	x	x	x	x	x
h	PY06945	rhoptry protein	x		x	x	x
h	PY06465	Ribosomal protein L13e	x		x		x	x
h	PY04861	Ribosomal protein L34e, putative	x		x		x	x
h	PY01587	ribosomal protein L6, putative	x		x		x	x
h	PY03559	ribosomal protein L7/L12	x
h	PY01636	ribosomal protein S11, putative	x		x		x	x
h	PY07470	ribosome releasing factor	x	x		x
h	PY04162	ring-infected erythrocyte surface antigen	x		x		x	x
h	PY00037	RNA helicase	x		x		x	x
h	PY04559	RNA lariat debranching enzyme	x		x	x
h	PY03187	RNA polymerase A/beta'/A'' subunit, putative	x	x	x	x	x
h	PY04455	RNA polymerases L / 13 to 16 kDa subunit	x		x		x	x
h	PY04257	RNA pseudouridylate synthase, putative	x	x		x	x	x
h	PY00973	RNA recognition motif, putative	x
h	PY03627	RNA recognition motif, putative	x		x			x
h	PY03694	RNB-like protein, putative	x		x	x	x	x
h	PY00248	Rpn2 gene product-related	x	x		x	x	x
h	PY01246	rRNA methylase	x		x
h	PY00669	serine hydroxymethyltransferase, mitochondrial precursor	x	x	x	x	x	x
h	PY00804	similar to cactin-related	x	x		x	x	x
	PY07375	similar to L1 retrotransposon, TF subfamily L1MD-TF18	x		x
h	PY05239	similar to RNA helicases, putative	x	x	x	x	x	x
h	PY01231	SNF2 family N-terminal domain, putative	x		x
h	PY03052	sporozoite surface protein 2 precursor	x	x	x	x	x	x
h	PY00670	Streptococcus pyogenes AMV256, putative	x
h	PY00266	Streptococcus pyogenes AMV258	x
h	PY01222	subtilisin-like protease 2	x	x		x
h	PY00265	TDC1, putative	x		x		x	x
h	PY05153	TERT gene	x	x
h	PY00960	tetracycline resistance protein tetm from transposon tn1545	x		x		x	x
h	PY04185	thioredoxin	x		x		x	x
h	PY00414	thioredoxin peroxidase 1	x		x		x	x
	PY07613	titin-L1 fusion protein-related	x
h	PY05727	topoisomerase-related function protein	x	x		x
h	PY01944	TPR Domain, putative	x	x		x		x
h	PY00362	translation elongation factor EF-1, subunit alpha	x				x	x
h	PY02338	translation elongation factor EF-1, subunit alpha	x				x	x
h	PY06242	transmembrane protein 17	x		x
	PY07778	transmembrane protein, putative	x	x	x	x
h	PY07509	tRNA synthetases class I, putative	x	x	x
h	PY04063	Tubulin/FtsZ family, putative	x				x	x
h	PY01242	Ubiquitin carboxyl-terminal hydrolase family 2, putative	x	x	x	x	x	x
h	PY04045	ubiquitin-like protein dsk2	x		x
	PY01689	unidentified reading frame	x	x	x	x	x	x
h	PY02619	unknown protein	x	x	x
	PY07374	Unknown protein	x
h	PY06545	Unknown-related	x
	PY03505	unnamed protein product	x		x
h	PY02383	unnamed protein product-related	x	x		x		x
h	PY04970	unnamed protein product-related	x	x		x	x
h	PY01251	VPS45-like protein	x			x
h	PY07576	WD40 protein Ciao1-related	x	x		x
h	PY04284	WD-repeat protein p103	x	x	x	x	x	x
	PY07758	xanthomonadin biosynthesis related protein 2-related	x		x		x	x
h	PY01765	zinc finger protein-related	x	x		x
h	PY04072	00806 domains.-related		x		x		x
h	PY02002	1 beta dynein heavy chain
h	PY04739	1 beta dynein heavy chain		x		x
h	PY01841	14-3-3 protein			x			x
h	PY05990	14-3-3 protein					x	x
h	PY03207	19 kDa sporozoite antigen, putative			x		x	x
h	PY01733	19096-22891		x		x
h	PY01678	1-acyl-sn-glycerol-3-phosphate acyltransferase (ec 2.3.1.51) (1-agp acyltransferase) (1-agpat) (lysophosphatidic acid acyltransferase) (lpaat). [lyme disease spirochete, putative		x	x
h	PY05578	1-deoxy-D-xylulose 5-phosphate reductoisomerase			x
h	PY04833	1-phosphatidylinositol-4,5-bisphosphate phosphodiesterase delta 1 (ec 3.1.4.11) (plc-delta-1) (phospholipase c-delta-1) (plc-iii) (fragment). [bovine		x		x		x
h	PY01185	235 kDa rhoptry protein		x
h	PY04612	235 kDa rhoptry protein		x	x	x
h	PY04630	235 kDa rhoptry protein			x
h	PY04930	235 kDa rhoptry protein		x
h	PY06636	235 kDa rhoptry protein		x
h	PY04986	250-270 copies of a 13 AA repeat, NSSTPITSSSIL				x
h	PY00657	26s protease regulatory subunit 6a (tat-binding protein homolog 1) (tbp-1). [baker's yeast		x	x	x
h	PY02590	26s protease regulatory subunit s10b (p44) (conserved atpase domain protein 44). [thirteen-lined ground squirrel]		x	x	x
h	PY00544	26S proteasome ATPase		x	x	x
h	PY04193	26s proteasome regulatory subunit s5a (multiubiquitin chain binding protein). [mouse-ear cress-related		x		x
h	PY00768	26S proteasome subunit 4-like protein		x	x	x
h	PY00527	26S proteasome subunit P40.5, putative
h	PY02805	26S proteasome subunit P45 family, putative		x	x	x
h	PY00522	28 kDa ookinete surface protein		x	x	x
h	PY02421	2-oxoglutarate dehydrogenase, E1 component		x		x	x	x
h	PY03521	2-oxoglutarate dehydrogenase, E2 component, dihydrolipoamide succinyltransferase, putative		x	x	x
h	PY02553	3' exoribonuclease family, domain 1, putative		x	x	x
h	PY05248	30 kDa glycoprotein		x	x	x	x	x
h	PY00792	34 kDa phosphoprotein			x
h	PY02082	3'-5' exonuclease, putative		x
h	PY00332	3'-5' exoribonuclease csl4 homolog (ec 3.1.13.-) (cgi-108). [human, putative			x
h	PY01826	36I5.4			x
h	PY01611	3-demethylubiquinone-9 3-methyltransferase (ec 2.1.1.64) (3,4-dihydroxy-5-hexaprenylbenzoate methyltransferase) (dhhb methyltransferase). [serogroup b		x		x
h	PY02416	3-oxoacyl-acyl-carrier protein reductase precursor			x
h	PY04452	3-oxoacyl-acyl-carrier protein synthase I/II		x	x	x	x	x
	PY02290	40S ribosomal protein RP10-related			x
h	PY05755	40S ribosomal protein S12			x
h	PY06213	40s ribosomal protein s24. [mouse-ear cress			x
h	PY02291	40S ribosomal protein S3a-related		x	x	x
	PY02475	41 kDa antigen-related			x
h	PY05174	41-2 protein antigen precursor-related			x
h	PY04665	4-diphosphocytidyl-2-c-methyl-d-erythritol kinase (ec 2.7.1.148) (cmk) (4-(cytidine-5'-diphospho)-2-c-methyl-d-erythritol kinase)		x		x
h	PY01399	4-hydroxybenzoate octaprenyltransferase		x		x
h	PY01671	50S ribosomal protein L18			x
h	PY00821	55525-51977				x
h	PY03688	5702-7336, putative			x			x
h	PY00398	58 kda phosphoprotein (heat shock-related protein) (hrp).		x		x		x
h	PY02905	60S acidic ribosomal protein P2			x		x	x
h	PY02173	60S ribosomal protein L14			x		x	x
h	PY05486	60S ribosomal protein L19			x
h	PY07409	60S ribosomal protein L23			x		x	x
h	PY04600	60S ribosomal protein L23a			x		x	x
h	PY01750	60S ribosomal protein L27 homolog
h	PY05200	60S ribosomal protein L30			x
h	PY02722	60S ribosomal protein L6, putative			x
h	PY06460	60S ribosomal protein L7a		x	x	x	x	x
	PY04343	60S ribosomal protein L8			x			x
h	PY04219	68 kDa protein		x	x	x		x
	PY04829	69948-68670, putative		x		x
h	PY00858	6-phosphogluconate dehydrogenase, decarboxylating		x		x
h	PY06176	7006-8626			x
	PY00278	93 kDa protein
	PY03579	93 kDa protein - pyst-a						x
h	PY05666	A/G-specific adenine glycosylase, putative		x	x	x		x
	PY04270	ABC transporter					x	x
h	PY04291	ABC transporter			x
h	PY05246	ABC transporter		x	x	x
h	PY07088	ABC transporter		x		x
h	PY03961	ABC transporter, putative						x
h	PY01655	ABC1 family, putative		x	x	x
h	PY02707	acetate--CoA ligase-related		x		x
h	PY01991	acetyl-coa acetyltransferase		x		x
h	PY01695	acetyl-CoA carboxylase 1 precursor-related		x	x	x
h	PY06007	acetyltransferase Tubedown-1				x
	PY02439	acidic phosphoprotein precursor-related			x
h	PY00319	aconitate hydratase 1		x	x	x	x	x
h	PY00021	Actin		x		x
h	PY00904	Actin		x		x
h	PY02240	actin		x	x	x		x
h	PY04700	actin depolymerizing factor			x		x	x
h	PY01545	actin ii		x		x
h	PY01744	actin isoform 1		x		x
h	PY00875	actin-like 6		x	x
h	PY04779	acyl carrier protein, putative			x
h	PY01656	Acyl CoA binding protein, putative			x
h	PY03808	ADA2-like protein		x		x
h	PY05746	adapter-related protein complex 1 gamma 1 subunit		x		x
h	PY01672	adapter-related protein complex 3 beta 2 subunit		x		x
h	PY02583	Adaptor complexes medium subunit family		x
h	PY03882	adenine nucleotide translocase		x	x	x		x
h	PY07502	adenine nucleotide translocase
h	PY02076	adenosine deaminase			x	x
h	PY02893	adenosylhomocysteinase		x	x	x
h	PY01562	adenylate kinase b			x
h	PY05969	adenylosuccinate lyase		x		x
h	PY03301	adenylosuccinate synthetase		x	x	x
h	PY00349	adi-related		x		x		x
h	PY04572	ADP-ribosylation factor			x
h	PY03241	adp-ribosylation factor 1			x
h	PY03828	ADP-ribosylation factor GTPase-activating protein		x		x
h	PY05471	ADP-ribosylation factor-like protein		x
h	PY07468	Adrenodoxin precursor			x			x
h	PY02070	adrenodoxin reductase		x	x	x	x	x
h	PY05838	afg3-like protein 1		x		x
	PY04543	aggrecan keratan sulfate domain-related			x
h	PY03834	AhpC/TSA family, putative		x	x	x	x	x
h	PY03081	alanyl-tRNA synthetase, putative		x	x	x
h	PY02780	aldo-keto reductase
h	PY01045	alphaCop gene product			x	x
h	PY02606	amine oxidase, flavin-containing, putative		x		x		x
h	PY02845	aminomethyltransferase, mitochondrial precursor		x		x
h	PY00897	aminotransferase, classes I and II, putative		x	x	x
h	PY01044	AMP deaminase homolog			x
h	PY00791	AMP-binding enzyme, putative		x		x
h	PY00018	ankyrin 3		x
h	PY03503	antiviral protein ski2		x		x		x
h	PY05725	AP endonuclease 1		x	x	x
h	PY01581	apical membrane antigen-1		x		x
h	PY05950	aquaglyceroporin			x
h	PY02060	Arabidopsis thaliana At1g02330/T6A9_12-related		x		x
h	PY05196	Arabidopsis thaliana At1g02880/F22D16_33, putative		x		x
h	PY06640	Arabidopsis thaliana At1g71270/F3I17_8		x	x	x
h	PY00855	Arabidopsis thaliana At3g05350/T12H1_32		x	x	x
h	PY05801	Arabidopsis thaliana At3g18860/MCB22_3
h	PY03143	Arabidopsis thaliana At3g45100/T14D3_40-related		x		x
h	PY04189	Arabidopsis thaliana At3g56990/F24I3_70-related						x
h	PY04723	Arabidopsis thaliana At3g58560/F14P22_150-related		x		x
h	PY01480	Arabidopsis thaliana At4g21800/F17L22_260		x		x
h	PY03410	Arabidopsis thaliana At4g22410/F7K2_7-related			x	x
h	PY04186	Arabidopsis thaliana At4g24800/F6I7_10		x		x	x	x
h	PY03711	Arabidopsis thaliana At4g39150/T22F8_50, putative		x	x	x
h	PY04243	Arabidopsis thaliana At5g03505/C320EPL23M		x		x
h	PY03903	Arabidopsis thaliana At5g22360/MWD9_16, putative			x
h	PY04349	Arabidopsis thaliana At5g24810/F6A4_20		x		x		x
h	PY03920	Arabidopsis thaliana At5g64630/MUB3_15		x		x		x
h	PY06994	Arabidopsis thaliana At5g66540/K1F13_21		x	x	x
h	PY05342	Arabidopsis thaliana At5g67630/K9I9_20		x	x	x
h	PY07390	Arabidopsis thaliana ATCDPK1a			x
h	PY03219	Arabidopsis thaliana BRAHMA ortholog		x		x
h	PY03716	Arabidopsis thaliana BRAHMA ortholog		x		x
h	PY06648	Arabidopsis thaliana BRAHMA ortholog
h	PY07462	Arabidopsis thaliana BRAHMA ortholog		x		x
h	PY04494	Arabidopsis thaliana F17L21.12-related			x			x
h	PY04351	Arabidopsis thaliana F6D8.20		x	x	x
h	PY01907	Arabidopsis thaliana MHF15.6				x
	PY06992	Arabidopsis thaliana MKA23.5		x		x
h	PY01661	Arabidopsis thaliana MXI22.1-related		x		x
h	PY03421	Arabidopsis thaliana P42251				x
h	PY01805	Arabidopsis thaliana T10O24.21-related		x	x	x		x
h	PY02917	Arabidopsis thaliana T13D8.31		x		x
h	PY06105	Arabidopsis thaliana T27G7.17, putative		x		x
h	PY01549	arabinogalactan protein		x		x	x	x
h	PY04251	arabinogalactan protein		x		x
h	PY05227	arabinogalactan protein				x
h	PY03443	arginase
h	PY01800	arginyl-tRNA synthetase, putative		x
h	PY02198	arsenite transport subunit A		x	x	x
h	PY04448	asf1 gene product			x
h	PY02906	asparagine synthase, putative		x	x	x
h	PY00156	asparagine-rich protein				x
h	PY02350	asparagine-rich protein		x		x
h	PY02552	asparagine-rich protein		x		x
h	PY03561	asparagine-rich protein						x
h	PY03617	asparagine-rich protein		x	x	x
h	PY04100	asparagine-rich protein		x		x		x
h	PY04326	asparagine-rich protein				x
h	PY04446	asparagine-rich protein		x		x
h	PY04869	asparagine-rich protein		x		x
	PY04881	asparagine-rich protein			x
h	PY05155	asparagine-rich protein		x		x
h	PY05558	asparagine-rich protein		x
h	PY05744	asparagine-rich protein		x		x
h	PY05763	asparagine-rich protein		x		x
h	PY06241	asparagine-rich protein
h	PY06848	asparagine-rich protein					x	x
h	PY07654	asparagine-rich protein		x		x
h	PY00296	asparagine-rich protein, putative			x
h	PY00629	asparagine-rich protein, putative		x		x
h	PY01881	asparagine-rich protein, putative		x		x
h	PY05532	asparagine-rich protein, putative		x		x
h	PY06035	asparagine-rich protein, putative		x		x
h	PY06645	asparagine-rich protein, putative		x		x
h	PY04357	asparagine-rich protein-related		x		x
h	PY03253	asparaginyl-tRNA synthetase		x	x	x		x
	PY05639	asparaginyl-tRNA synthetase
h	PY03205	aspartyl aminopeptidase, putative		x		x
h	PY02085	aspartyl protease-like		x	x
h	PY00096	AT hook motif, putative		x		x
h	PY05971	ATP synthase F1, alpha subunit		x	x	x
h	PY00963	ATP synthase F1, beta subunit		x	x	x
h	PY03110	ATP synthase F1, delta subunit, putative
h	PY02803	ATP synthase F1, gamma subunit			x
h	PY04403	ATP synthase subunit		x		x
h	PY06101	ATP synthase subunit
h	PY01853	ATPase 2		x	x	x
h	PY04729	ATPase 3, putative		x		x		x
h	PY05109	ATPase associated with chromosome architecture/replication			x
h	PY01547	ATPase, AAA family, putative		x		x
h	PY02232	ATPase, AAA family, putative		x	x	x
h	PY05628	ATPase, AAA family, putative		x		x
h	PY00968	ATPase, P-type, HAD superfamily, subfamily IC, putative		x		x
h	PY06430	ATP-dependent Clp protease, ATPase subunit-related		x		x
h	PY06630	ATP-dependent Clp protease, proteolytic subunit ClpP, putative		x		x
h	PY01271	ATP-dependent DNA helicase recQ-related		x		x
h	PY07206	ATP-dependent DNA helicase-related		x		x
h	PY01366	ATP-dependent helicase ddx1		x		x
h	PY04108	ATP-dependent helicase ddx8		x		x
h	PY04402	ATP-dependent metalloprotease FtsH, putative		x		x
h	PY04458	ATP-dependent protease la		x		x
h	PY01492	ATP-dependent RNA helicase		x		x
h	PY01870	ATP-dependent RNA Helicase		x	x	x
h	PY03755	ATP-dependent RNA Helicase		x		x
h	PY03896	ATP-dependent RNA helicase mss116, mitochondrial precursor			x	x
h	PY06080	ATP-dependent RNA helicase-like protein		x		x
h	PY00019	autoantigen ngp-1		x		x
h	PY00606	autophagy 8i						x
h	PY04544	axonemal dynein heavy chain 8-related					x	x
h	PY02768	axonemal heavy chain dynein type 3				x
h	PY01164	axoneme central apparatus protein			x
h	PY05141	basic transcription factor 3, putative			x
h	PY02578	bcs1 protein		x		x
h	PY00783	berghepain-2		x	x	x
h	PY01282	beta adaptin-like protein
h	PY03000	beta-adaptin-like protein A-related		x		x
h	PY04299	beta-soluble nsf attachment protein		x		x
h	PY06060	biotin--acetyl-CoA-carboxylase ligase		x		x
h	PY02771	blood-stage membrane protein Ag-1		x
h	PY04560	blood-stage membrane protein Ag-1		x		x
	PY07807	Bradyrhizobium japonicum ID89-related		x		x	x	x
h	PY05086	branched-chain alpha-keto acid dehydrogenase E1-alpha subunit		x		x		x
h	PY00423	Bromodomain, putative		x		x		x
h	PY00684	Bromodomain, putative			x	x
h	PY05154	c-13 antigen, putative		x		x
h	PY01213	C2 domain, putative		x	x	x	x	x
h	PY03705	C2 domain, putative				x
h	PY00805	cactin gene product			x	x
h	PY00708	Caenorhabditis elegans JC8.5			x
h	PY04615	caffeine-induced death protein 1		x		x
h	PY01623	calcineurin b subunit			x
h	PY07430	calcium/calmodulin-stimulated cyclic nucleotide phosphodiesterase, putative		x		x
h	PY00061	calcium/proton exchanger, putative					x	x
h	PY06394	calcium-dependent protein kinase-3		x		x
	PY06527	calcium-dept. protein kinase		x		x	x	x
h	PY06908	calmodulin			x
h	PY03298	calmodulin-domain protein kinase		x		x	x	x
h	PY07025	caltractin			x
h	PY00976	Capn7-related		x		x
h	PY04781	carbamoyl phosphate synthetase II-related		x		x
h	PY06257	carbamoyl phosphate synthetase II-related		x	x	x	x	x
h	PY06901	cardiolipin synthetase				x
h	PY06011	casein kinase i			x
h	PY01577	casein kinase ii beta chain		x		x
h	PY05365	cathepsin c precursor		x		x
h	PY00222	CCAAT-box DNA binding protein subunit B				x
h	PY00253	CCAAT-box DNA binding protein subunit B		x				x
h	PY00386	CCAAT-box DNA binding protein subunit B		x	x	x		x
h	PY00460	CCAAT-box DNA binding protein subunit B		x		x
h	PY00689	CCAAT-box DNA binding protein subunit B		x		x
h	PY00739	CCAAT-box DNA binding protein subunit B			x
h	PY00796	CCAAT-box DNA binding protein subunit B				x
h	PY00912	CCAAT-box DNA binding protein subunit B				x	x	x
h	PY00913	CCAAT-box DNA binding protein subunit B		x		x	x	x
h	PY01024	CCAAT-box DNA binding protein subunit B		x	x	x	x	x
h	PY01534	CCAAT-box DNA binding protein subunit B			x
	PY01754	CCAAT-box DNA binding protein subunit B			x
h	PY01974	CCAAT-box DNA binding protein subunit B		x		x
	PY01994	CCAAT-box DNA binding protein subunit B		x
h	PY02073	CCAAT-box DNA binding protein subunit B				x
h	PY02177	CCAAT-box DNA binding protein subunit B		x		x
h	PY02393	CCAAT-box DNA binding protein subunit B				x
h	PY02446	CCAAT-box DNA binding protein subunit B		x	x	x
h	PY03121	CCAAT-box DNA binding protein subunit B		x	x	x
h	PY03274	CCAAT-box DNA binding protein subunit B		x		x
h	PY04434	CCAAT-box DNA binding protein subunit B		x	x		x	x
h	PY04889	CCAAT-box DNA binding protein subunit B			x
h	PY05259	CCAAT-box DNA binding protein subunit B		x		x
h	PY05262	CCAAT-box DNA binding protein subunit B
h	PY05521	CCAAT-box DNA binding protein subunit B				x
h	PY05661	CCAAT-box DNA binding protein subunit B				x
h	PY06024	CCAAT-box DNA binding protein subunit B		x		x
h	PY06061	CCAAT-box DNA binding protein subunit B				x
h	PY06243	CCAAT-box DNA binding protein subunit B			x
h	PY06331	CCAAT-box DNA binding protein subunit B				x
	PY06395	CCAAT-box DNA binding protein subunit B						x
h	PY07059	CCAAT-box DNA binding protein subunit B				x	x	x
h	PY07399	CCAAT-box DNA binding protein subunit B		x		x
h	PY00348	CCAAT-box DNA binding protein subunit B, putative		x
h	PY00584	CCAAT-box DNA binding protein subunit B, putative		x		x
h	PY00879	CCAAT-box DNA binding protein subunit B, putative		x	x	x
h	PY01353	CCAAT-box DNA binding protein subunit B, putative		x	x	x
h	PY01987	CCAAT-box DNA binding protein subunit B, putative		x			x	x
h	PY02289	CCAAT-box DNA binding protein subunit B, putative		x		x
h	PY02618	CCAAT-box DNA binding protein subunit B, putative			x	x
	PY03156	CCAAT-box DNA binding protein subunit B, putative		x		x
h	PY03721	CCAAT-box DNA binding protein subunit B, putative		x		x
h	PY06348	CCAAT-box DNA binding protein subunit B, putative		x		x
h	PY07416	CCAAT-box DNA binding protein subunit B, putative				x
h	PY01168	ccr4-not transcription complex, subunit 7				x
h	PY07337	CCT chaperonin gamma subunit		x	x	x
h	PY03317	cdc-2 related kinase 1		x		x
h	PY02339	cdc2-related kinase 2			x
h	PY06538	cdc2-related protein kinase 2-related		x	x	x
h	PY03224	cell cycle control protein cwf2		x		x
h	PY03919	cell division cycle protein 27 homolog						x
h	PY02401	cell division cycle protein 48 homolog		x		x
h	PY03639	cell division cycle protein 48 homolog		x		x
h	PY00809	cell division protein
h	PY05070	cell division protein ftsh homolog		x		x
h	PY07071	centrin-related		x	x	x
h	PY01829	cGMP phosphodiesterase A4		x		x	x
h	PY03988	cGMP phosphodiesterase A4, putative					x	x
h	PY02304	cGMP-dependent protein kinase-related		x	x	x
h	PY02937	chaperonin containing TCP-1 delta subunit		x		x
h	PY01850	chaperonin, 10 kDa			x
h	PY02750	chaperonin, 10 kDa			x
h	PY01933	chaperonin, 60 kDa		x	x	x
h	PY00008	chitinase		x		x
h	PY02320	chloroquine resistance marker protein		x		x
h	PY02340	chloroquine resistance marker protein
	PY03609	chloroquine resistance marker protein					x	x
h	PY03616	chloroquine resistance marker protein		x		x
h	PY03769	chloroquine resistance marker protein		x		x
h	PY03874	chloroquine resistance marker protein		x		x
h	PY04837	chloroquine resistance marker protein				x
h	PY05231	chloroquine resistance marker protein		x		x
h	PY06347	chloroquine resistance marker protein				x
h	PY06386	chloroquine resistance marker protein				x
h	PY06434	chloroquine resistance marker protein				x
h	PY00764	chloroquine resistance marker protein, putative		x	x	x
h	PY02945	chloroquine resistance marker protein, putative		x		x
	PY00116	choline kinase GmCK2p-like protein, putative		x	x	x
h	PY00818	Choline/ethanolamine kinase, putative		x		x		x
h	PY02436	cholinephosphate cytidylyltransferase		x		x
h	PY04071	chorismate synthase, putative		x		x
h	PY04746	chromatin-binding protein		x	x	x
h	PY04907	chromodomain protein		x		x
h	PY02297	chromodomain-helicase-DNA-binding protein, CHD-1-related		x	x	x	x	x
h	PY03258	chromosome assembly protein xcap-c		x	x	x
h	PY00653	chromosome segregation protein smc1				x
h	PY00549	chromosome-associated polypeptide, putative		x	x	x
	PY00308	cir1 protein		x
	PY04786	cir1 protein, putative						x
	PY04787	cir1 protein, putative			x			x
	PY02757	cir2 protein			x
	PY07491	cir2 protein, putative
	PY03168	circumsporozoite protein					x	x
	PY07368	circumsporozoite protein precursor-related					x	x
h	PY04945	cisplatin resistance-associated overexpressed protein-related			x
h	PY05216	clathrin assembly protein AP19, small subunit			x
h	PY02804	clathrin coat assembly protein ap54		x		x
h	PY00665	cleavage and polyadenylation specificity factor, 73 kDa subunit		x		x
h	PY00565	ClpB protein		x		x
h	PY05364	clpB protein		x	x	x
h	PY03171	clustered-asparagine-rich protein-related		x	x	x
h	PY05175	CoA binding domain, putative		x
h	PY01272	coatomer beta subunit		x	x	x
h	PY05987	coatomer beta' subunit		x
h	PY00718	coatomer gamma subunit		x		x
h	PY00817	co-chaperone GrpE, putative			x			x
h	PY03150	Cof-like hydrolase, HAD-superfamily, subfamily IIB		x	x
h	PY03531	Cof-like hydrolase, HAD-superfamily, subfamily IIB			x
h	PY02415	conjugation stage-specific protein, putative		x		x
h	PY01337	Coronin		x		x
h	PY03618	coronin binding protein		x		x
	PY04870	coronin binding protein		x	x	x
h	PY02648	CPSF A subunit region, putative		x
h	PY04624	CPSF A subunit region, putative		x		x
h	PY03600	CRAL/TRIO domain, putative		x		x
h	PY01293	CTA1p, putative				x
h	PY00624	CTP synthase				x
h	PY02229	cul-3 protein				x
h	PY00225	Cyclin, putative			x
h	PY02686	Cyclin, putative			x
h	PY00382	cyclophilin
	PY01524	cyclophilin A-related			x
h	PY01525	cyclophilin-related			x
h	PY02096	cysteine desulfurase		x		x
h	PY00109	cysteine proteinase precursor		x	x	x
h	PY00337	cysteine repeat modular protein 1 PbCRM1		x		x
h	PY05272	cysteine repeat modular protein 2 PbCRM2-related		x
h	PY05845	cysteine repeat modular protein 2 PbCRM2-related		x		x
h	PY00076	cysteine repeat modular protein 3 PbCRM3				x
h	PY04618	cysteinyl-tRNA synthetase		x		x
h	PY04717	Cytidine and deoxycytidylate deaminase zinc-binding region, putative		x		x
h	PY07000	cytochrome B5, outer mitochondrial membrane			x
h	PY02807	cytochrome c			x
h	PY05430	cytochrome c			x		x	x
h	PY02555	cytochrome c oxidase assembly protein		x	x	x
h	PY00775	cytochrome c oxidase subunit 1		x		x	x	x
h	PY00149	cytochrome c oxidase subunit I-related					x	x
h	PY03278	cytochrome c1, heme protein		x	x	x
h	PY01468	cytoplasmic dynein 1-related		x		x
h	PY02224	DEAD box polypeptide, Y chromosome-related		x		x
h	PY00326	DEAD/DEAH box helicase, putative		x	x	x	x	x
h	PY01108	DEAD/DEAH box helicase, putative		x		x
h	PY01247	DEAD/DEAH box helicase, putative		x		x	x	x
h	PY03573	DEAD/DEAH box helicase, putative		x		x
h	PY04046	DEAD/DEAH box helicase, putative		x
h	PY07601	DEAD/DEAH box helicase, putative		x		x
h	PY06529	DEAD-box RNA helicase
h	PY04895	delta-9 fatty acid desaturase		x	x	x
h	PY01989	dentin phosphoryn		x	x	x
h	PY02124	dentin phosphoryn		x		x
	PY01595	dentin phosphoryn - yir - set A					x	x
h	PY01157	dentin phosphoryn, putative		x		x
	PY01786	dentin phosphoryn, putative		x		x
	PY03141	dentin sialophosphoprotein precursor		x		x
h	PY01546	Deoxyhypusine synthase		x	x	x
h	PY02252	deoxyribose-phosphate aldolase		x		x
h	PY01909	dephospho-CoA kinase, putative		x	x
	PY04122	development protein DG1124					x	x
h	PY04540	development protein DG1124		x
h	PY03928	developmentally regulated GTP-binding protein 2						x
h	PY01955	DHHC zinc finger domain, putative			x
h	PY03989	DHHC zinc finger domain, putative			x			x
h	PY06359	diacylglycerol kinase variant A		x		x
h	PY02267	Dictyostelium discoideum HSPC148. 10/100, putative		x		x
h	PY03886	dihydrofolate synthase/folylpolyglutamate synthase		x	x	x		x
h	PY00573	dihydrolipoamide dehydrogenase		x	x	x
h	PY02580	dihydroorotate dehydrogenase, putative		x		x
h	PY02226	dihydropteroate synthase, putative		x		x	x
h	PY06281	dimethyladenosine transferase, putative				x	x	x
h	PY06971	dimethyladenosine transferase, putative		x	x	x	x	x
h	PY01068	dipeptidyl-peptidase i precursor		x		x
h	PY01561	diphthine synthase		x		x
h	PY04994	DNA double-strand break repair rad50 ATPase.		x
h	PY07326	DNA gyrase subunit a-related		x		x
h	PY01533	DNA ligase 1		x		x
h	PY07191	DNA mismatch repair protein msh2				x
h	PY06115	DNA polymerase alpha-related		x		x
h	PY00203	DNA polymerase delta catalytic subunit		x	x	x
h	PY06200	DNA polymerase epsilon subunit b		x	x	x
h	PY00851	DNA primase large subunit		x		x
h	PY00667	DNA primase small subunit			x
h	PY04288	DNA repair endonuclease, subunit		x		x
h	PY06657	DNA repair helicase, putative			x	x
h	PY05593	DNA repair protein rhp51		x	x	x
h	PY02949	DNA repair protein-like-related		x	x	x	x	x
h	PY01409	DNA replication helicase DNA2.		x		x
h	PY01644	DNA replication licensing factor MCM2		x	x	x
h	PY03411	DNA replication licensing factor MCM4-related		x		x
h	PY04668	DNA replication licensing factor MCM5		x	x	x
h	PY03236	DNA replication licensing factor mcm7		x	x	x
h	PY04888	DNA replication licensing factor mis5		x		x
h	PY02857	DNA replication licensing factor of the MCM family-related				x
h	PY03394	DNA topoisomerase II, putative				x
h	PY04024	DNA topoisomerase II, putative		x	x	x		x
h	PY06559	DNA-dependent RNA polymerase-related		x	x	x
	PY06560	DNA-dependent RNA polymerase-related				x	x	x
h	PY00033	DNA-directed RNA polymerase alpha chain		x		x
h	PY05156	DNA-directed RNA polymerase beta chain		x
h	PY02422	DNA-directed RNA polymerase III				x
h	PY02898	DNA-directed RNA polymerase iii largest subunit
	PY05002	DNA-directed RNA polymerase, beta subunit		x	x	x
h	PY01847	DNA-directed RNA polymerase, beta subunit, putative		x		x
h	PY01971	DNA-directed RNA polymerases i and iii 40 kDa polypeptide		x		x
h	PY02017	DNA-directed RNA polymerases i, ii, and iii 17.1 kDa polypeptide			x
h	PY01286	DnaJ domain, putative			x	x
h	PY03538	DnaJ domain, putative		x		x	x	x
h	PY04182	DNAj homolog subfamily b member 9						x
h	PY03544	DnaJ homolog, putative		x				x
h	PY00944	dolichol phosphate mannose synthase			x		x	x
h	PY03839	Domain of unknown function, putative		x		x		x
h	PY06964	Drosophila melanogaster AT11165p-related			x			x
h	PY06685	Drosophila melanogaster AT13596p
h	PY04724	Drosophila melanogaster BcDNA.GH02833		x		x
h	PY01741	Drosophila melanogaster BcDNA.LD06837, putative
h	PY03131	Drosophila melanogaster CG10354 gene product-related		x	x	x
h	PY02221	Drosophila melanogaster CG1109 gene product		x	x	x
h	PY06558	Drosophila melanogaster CG11779 gene product, putative				x
h	PY02808	Drosophila melanogaster CG12259 gene product		x
h	PY02021	Drosophila melanogaster CG12263 gene product-related		x		x
h	PY05631	Drosophila melanogaster CG12343 gene product, putative				x
h	PY01199	Drosophila melanogaster CG12379 gene product			x		x	x
	PY07506	Drosophila melanogaster CG12781 gene product		x		x
h	PY04638	Drosophila melanogaster CG1349 gene product			x			x
h	PY03514	Drosophila melanogaster CG13900 gene product		x		x
h	PY05385	Drosophila melanogaster CG1427 gene product-related		x		x
h	PY00570	Drosophila melanogaster CG14542 gene product, putative			x			x
h	PY00497	Drosophila melanogaster CG14903 gene product			x			x
h	PY00165	Drosophila melanogaster CG15040 gene product		x		x
h	PY00246	Drosophila melanogaster CG15040 gene product		x		x
h	PY00449	Drosophila melanogaster CG15040 gene product		x		x
h	PY00878	Drosophila melanogaster CG15040 gene product		x		x
h	PY02159	Drosophila melanogaster CG15040 gene product		x		x
h	PY02600	Drosophila melanogaster CG15040 gene product		x		x
h	PY03469	Drosophila melanogaster CG15040 gene product		x
h	PY03689	Drosophila melanogaster CG15040 gene product		x		x
h	PY04549	Drosophila melanogaster CG15040 gene product				x
h	PY05383	Drosophila melanogaster CG15040 gene product		x		x
h	PY05511	Drosophila melanogaster CG15040 gene product		x		x
h	PY05646	Drosophila melanogaster CG15040 gene product		x		x
h	PY05934	Drosophila melanogaster CG15040 gene product		x		x
h	PY06441	Drosophila melanogaster CG15040 gene product		x	x	x
h	PY07204	Drosophila melanogaster CG15040 gene product			x
	PY07318	Drosophila melanogaster CG15040 gene product		x		x
h	PY02303	Drosophila melanogaster CG17141 gene product, putative		x		x
h	PY00114	Drosophila melanogaster CG2656 gene product		x	x	x
h	PY05599	Drosophila melanogaster CG2972 gene product				x
h	PY03239	Drosophila melanogaster CG3542 gene product		x		x
h	PY01376	Drosophila melanogaster CG3645 gene product		x		x
h	PY03546	Drosophila melanogaster CG3714 gene product		x		x
h	PY02979	Drosophila melanogaster CG3735 gene product				x
h	PY00378	Drosophila melanogaster CG3814 gene product				x
h	PY04714	Drosophila melanogaster CG4392 gene product		x		x
h	PY01785	Drosophila melanogaster CG4980 gene product			x
h	PY00201	Drosophila melanogaster CG5044 gene product		x		x
h	PY06855	Drosophila melanogaster CG5228 gene product		x		x
h	PY04061	Drosophila melanogaster CG5931 gene product-related					x	x
	PY04960	Drosophila melanogaster CG8797 gene product-related		x		x
h	PY05677	Drosophila melanogaster CG9272 gene product		x		x
h	PY05126	Drosophila melanogaster GH03617p		x		x
h	PY01212	Drosophila melanogaster GH09638p					x	x
h	PY02386	Drosophila melanogaster GH13165p		x
h	PY04825	Drosophila melanogaster GH13383p		x		x		x
h	PY01291	Drosophila melanogaster GH28477p-related		x
h	PY02486	Drosophila melanogaster GM01605p		x		x
h	PY05576	Drosophila melanogaster KIN17 protein		x		x
h	PY03640	Drosophila melanogaster LD09551p				x		x
h	PY01301	Drosophila melanogaster LD15209p		x		x
h	PY00123	Drosophila melanogaster LD23810p		x		x
h	PY02724	Drosophila melanogaster LD27861p		x		x
h	PY05417	Drosophila melanogaster LD28793p-related		x		x
h	PY06009	Drosophila melanogaster LD30622p-related				x
h	PY01027	Drosophila melanogaster LD33051p		x	x	x
h	PY01307	Drosophila melanogaster LD33759p		x		x
	PY01757	Drosophila melanogaster LP01394p			x		x	x
h	PY03833	Drosophila melanogaster RE01590p, putative		x		x
h	PY07357	Drosophila melanogaster RE13747p			x
h	PY07239	Drosophila melanogaster RE19804p-related			x
h	PY06519	Drosophila melanogaster RE21692p, putative				x
h	PY01823	Drosophila melanogaster RE24638p			x
h	PY03843	Drosophila melanogaster RE25729p		x	x	x
h	PY00031	Drosophila melanogaster RE68879p, putative				x
h	PY03140	Drosophila melanogaster SD07158p-related		x		x
h	PY02592	Drosophila melanogaster SD07421p, putative				x
h	PY02675	Drosophila melanogaster SD07741p			x	x
h	PY01010	Drosophila melanogaster SD08430p			x
h	PY06727	Drosophila melanogaster SD10857p
h	PY05380	DUF140-related		x	x	x
h	PY04764	duffy receptor, beta form precursor		x		x
h	PY04073	dynamin like protein-related		x		x
h	PY00714	dynamin-like protein
h	PY07647	dynamin-like protein-related
h	PY00209	dynein axonemal intermediate chain		x		x
h	PY00078	dynein beta chain, ciliary		x	x	x		x
h	PY00184	dynein intermediate chain 2, ciliary		x	x
h	PY00602	dynein intermediate chain 2, cytosolic		x		x		x
h	PY02016	dynein light chain 1, cytoplasmic			x
h	PY01469	dynein light chain-related						x
h	PY05018	dynein light intermediate chain 2, cytosolic		x		x		x
h	PY03011	early transcribed membrane protein family		x	x	x	x	x
h	PY05191	EF hand, putative			x
h	PY01462	Egd2p, putative			x
h	PY00631	ELM2 domain, putative			x			x
h	PY06050	elongation factor 3 related protein PFEF3-rl
h	PY00511	elongation factor G			x	x
h	PY01864	elongation factor g-related		x		x
h	PY02880	elongation factor Tu family protein-related		x		x
h	PY02627	Elongation factor Tu family, putative		x		x	x	x
h	PY03426	Elongation factor Tu family, putative		x	x	x
h	PY04385	Elongation factor Tu family, putative		x	x	x	x	x
h	PY06583	Endonuclease/Exonuclease/phosphatase family
h	PY00970	Endonuclease/Exonuclease/phosphatase family, putative		x		x
h	PY06644	enolase		x	x	x	x	x
h	PY03846	enoyl-acyl carrier reductase		x	x	x		x
h	PY06826	Enoyl-CoA hydratase, putative					x	x
h	PY06026	Enzyme of ILVE/PABC family-related						x
h	PY01150	epsilon-adaptin, putative-related		x		x
h	PY06403	ER lumen protein retaining receptor-like protein, putative			x		x	x
h	PY05552	er lumen protein retaining receptor-related			x			x
	PY05977	erythrocyte binding protein		x		x	x	x
h	PY02480	erythrocyte binding protein homolog			x	x
h	PY00032	ERYTHROCYTE MEMBRANE PROTEIN PFEMP3		x	x	x
h	PY00139	ERYTHROCYTE MEMBRANE PROTEIN PFEMP3		x		x
h	PY00220	ERYTHROCYTE MEMBRANE PROTEIN PFEMP3		x	x	x
h	PY00247	ERYTHROCYTE MEMBRANE PROTEIN PFEMP3		x		x	x	x
	PY00487	ERYTHROCYTE MEMBRANE PROTEIN PFEMP3		x	x	x		x
h	PY00637	ERYTHROCYTE MEMBRANE PROTEIN PFEMP3		x		x
h	PY00837	ERYTHROCYTE MEMBRANE PROTEIN PFEMP3		x		x
h	PY01183	ERYTHROCYTE MEMBRANE PROTEIN PFEMP3
h	PY01227	ERYTHROCYTE MEMBRANE PROTEIN PFEMP3		x		x
	PY01412	ERYTHROCYTE MEMBRANE PROTEIN PFEMP3		x		x		x
h	PY01667	ERYTHROCYTE MEMBRANE PROTEIN PFEMP3				x
h	PY01890	ERYTHROCYTE MEMBRANE PROTEIN PFEMP3			x
h	PY02048	ERYTHROCYTE MEMBRANE PROTEIN PFEMP3		x		x
h	PY02577	ERYTHROCYTE MEMBRANE PROTEIN PFEMP3		x		x
h	PY02788	ERYTHROCYTE MEMBRANE PROTEIN PFEMP3		x	x	x
h	PY02872	ERYTHROCYTE MEMBRANE PROTEIN PFEMP3				x
h	PY03309	ERYTHROCYTE MEMBRANE PROTEIN PFEMP3			x
h	PY03445	ERYTHROCYTE MEMBRANE PROTEIN PFEMP3				x	x	x
h	PY03626	ERYTHROCYTE MEMBRANE PROTEIN PFEMP3		x		x
h	PY03628	ERYTHROCYTE MEMBRANE PROTEIN PFEMP3		x		x
h	PY03630	ERYTHROCYTE MEMBRANE PROTEIN PFEMP3
h	PY03633	ERYTHROCYTE MEMBRANE PROTEIN PFEMP3		x		x
h	PY03698	ERYTHROCYTE MEMBRANE PROTEIN PFEMP3		x		x		x
h	PY03838	ERYTHROCYTE MEMBRANE PROTEIN PFEMP3		x	x	x	x	x
h	PY04042	ERYTHROCYTE MEMBRANE PROTEIN PFEMP3		x		x		x
h	PY04120	ERYTHROCYTE MEMBRANE PROTEIN PFEMP3		x		x		x
h	PY04353	ERYTHROCYTE MEMBRANE PROTEIN PFEMP3		x		x
h	PY04570	ERYTHROCYTE MEMBRANE PROTEIN PFEMP3		x		x	x	x
h	PY04642	ERYTHROCYTE MEMBRANE PROTEIN PFEMP3		x		x	x	x
h	PY05176	ERYTHROCYTE MEMBRANE PROTEIN PFEMP3				x
h	PY05500	ERYTHROCYTE MEMBRANE PROTEIN PFEMP3		x		x	x
h	PY05789	ERYTHROCYTE MEMBRANE PROTEIN PFEMP3		x		x
h	PY05994	ERYTHROCYTE MEMBRANE PROTEIN PFEMP3		x		x
h	PY06049	ERYTHROCYTE MEMBRANE PROTEIN PFEMP3		x	x	x
h	PY06052	ERYTHROCYTE MEMBRANE PROTEIN PFEMP3
h	PY06087	ERYTHROCYTE MEMBRANE PROTEIN PFEMP3		x	x	x
	PY06116	ERYTHROCYTE MEMBRANE PROTEIN PFEMP3		x		x
h	PY06576	ERYTHROCYTE MEMBRANE PROTEIN PFEMP3		x		x		x
h	PY06790	ERYTHROCYTE MEMBRANE PROTEIN PFEMP3		x		x
h	PY06948	ERYTHROCYTE MEMBRANE PROTEIN PFEMP3			x
h	PY07039	ERYTHROCYTE MEMBRANE PROTEIN PFEMP3		x		x
h	PY07447	ERYTHROCYTE MEMBRANE PROTEIN PFEMP3		x			x	x
h	PY06959	erythrocyte membrane-associated antigen		x		x
h	PY06110	erythrocyte membrane-associated antigen, putative		x		x
h	PY03350	erythrocyte membrane-associated giant protein antigen 332		x		x
h	PY04475	ethylene-inducible protein hever		x
h	PY00469	Eukaryotic aspartyl protease			x			x
h	PY06692	Eukaryotic aspartyl protease, putative		x		x
h	PY05226	Eukaryotic DNA topoisomerase I, DNA binding, putative		x		x
h	PY06447	eukaryotic initiation factor 4a-3		x	x
h	PY00199	Eukaryotic phosphomannomutase			x
h	PY01390	Eukaryotic ribosomal protein L18, putative		x	x	x
h	PY01973	eukaryotic translation initiation factor 1a			x
h	PY00093	eukaryotic translation initiation factor 2 alpha subunit			x
h	PY02091	eukaryotic translation initiation factor 2, subunit 2			x
h	PY00595	eukaryotic translation initiation factor 3 39 kDa subunit		x	x	x		x
h	PY00540	eukaryotic translation initiation factor 3 p42			x
h	PY04546	eukaryotic translation initiation factor 3 subunit 10		x	x	x
h	PY04269	eukaryotic translation initiation factor 3 subunit 7		x		x		x
h	PY00916	eukaryotic translation initiation factor 3 subunit 8			x	x
h	PY01848	eukaryotic translation initiation factor 6-like protein
h	PY07159	exonuclease RRP41, putative			x
h	PY04374	expressed protein						x
h	PY07100	expressed protein
h	PY01572	extragenic suppressor of the bimD6 mutation-related				x
h	PY02821	FAD binding domain of DNA photolyase, putative		x		x
h	PY05919	farnesyl pyrophosphate synthase			x
h	PY06315	F-box domain, putative			x
h	PY03801	ferredoxin			x
h	PY06273	ferredoxin NADP reductase, putative		x		x
h	PY04422	Ferredoxin-fold anticodon binding domain, putative		x		x
h	PY02777	Ferrochelatase			x
h	PY00240	FHA domain, putative		x	x	x	x	x
h	PY04387	fimbriae-associated protein Fap1		x	x	x
h	PY02360	FK506-binding protein		x	x	x
h	PY02238	flap endonuclease-1-related		x		x	x	x
h	PY05468	flavoprotein subunit of succinate dehydrogenase		x		x
h	PY01292	Formin Homology 2 Domain, putative		x		x
h	PY01855	Formin Homology 2 Domain, putative		x		x
	PY05846	Frost-related		x		x
h	PY03709	Fructose-bisphosphate aldolase class-I		x		x
h	PY02347	FtsJ cell division protein, putative			x	x
h	PY00981	fulmal1		x	x
h	PY05182	fumarate hydratase class I, aerobic-related		x		x		x
h	PY02936	G/T mismatch binding protein-related		x		x
h	PY00044	g10 protein			x
	PY03867	GAF domain protein					x	x
h	PY03941	GAF domain protein		x		x
h	PY04686	GAF domain protein				x
h	PY07272	GAF domain protein		x		x
h	PY04596	GAF domain protein-related		x		x		x
h	PY06284	gamma-gliadin		x	x	x
h	PY03354	Gbp1p protein-related		x	x	x		x
h	PY01664	GcpE		x	x	x
h	PY06463	GDP-mannose 4,6-dehydratase		x		x
h	PY05717	GDP-mannose pyrophosphorylase		x	x	x	x	x
h	PY00101	glucosamine-fructose-6-phosphate aminotransferase		x	x	x
h	PY01214	Glucose inhibited division protein A		x	x	x	x	x
h	PY00793	Glucose-6-phosphate dehydrogenase, putative		x	x	x
h	PY01264	glutamate dehydrogenase		x	x	x
h	PY04261	glutamate dehydrogenase		x	x	x
h	PY03701	glutamate dehydrogenase-related		x		x
h	PY00022	glutamic acid-rich protein precursor				x
h	PY04532	glutamic acid-rich protein precursor, putative		x
h	PY02155	Glutamine amidotranspherase			x
	PY06896	glutamine cyclotransferase						x
h	PY04688	glutamine synthetase, putative		x		x
	PY06496	glutamine-asparagine rich protein		x
h	PY02178	glutaminyl-tRNA synthetase, putative		x	x	x		x
h	PY03547	glutamyl-tRNA amidotransferase subunit b
h	PY00363	glutamyl-tRNA synthetase		x		x
h	PY02891	glutamyl-tRNA synthetase, putative		x		x
h	PY00223	glutaredoxin-related protein			x		x	x
h	PY01204	glutathione reductase		x		x
h	PY05088	glutathione s-transferase			x			x
h	PY02858	Glu-tRNAGln amidotransferase subunit A, putative		x	x	x
h	PY06015	glycerol-3-phosphate acyltransferase		x		x
h	PY05585	glycerol-3-phosphate dehydrogenase		x	x			x
h	PY01198	glycyl-tRNA synthetase		x		x
h	PY03479	GMP synthetase		x	x	x
h	PY00795	G-patch domain, putative		x		x
h	PY03703	G-patch domain, putative						x
h	PY05368	GTP binding protein-related		x		x
h	PY02306	GTPase of unknown function, putative		x		x
h	PY06530	GTPase of unknown function, putative		x	x	x
h	PY04253	GTP-binding nuclear protein ran/tc4
h	PY02266	GTP-binding protein
h	PY00616	GTP-binding protein Era		x		x
h	PY02080	GTP-binding protein, putative		x		x
h	PY00161	GTP-binding protein-related		x		x
h	PY06396	GTP-binding-like protein		x		x
h	PY04526	guanine nucleotide-binding protein beta SU like protein				x
h	PY04174	guanylate kinase			x		x	x
h	PY04362	guanylyl cyclase			x			x
h	PY06192	guanylyl cyclase		x		x
h	PY00951	guanylyl cyclase enzyme-related		x
h	PY02999	guanylyl cyclase enzyme-related		x	x			x
h	PY04450	guanylyl cyclase-related		x
h	PY04451	guanylyl cyclase-related
h	PY04459	guanylyl cyclase-related		x		x
h	PY04040	GYF domain, putative		x		x
h	PY04822	GYF domain, putative		x		x		x
h	PY00137	hairy cell leukemia protein 1		x	x	x
h	PY01726	Ham1 family			x
	PY00974	heat shock 90 kDa protein homolog					x	x
h	PY05001	heat shock protein		x	x	x
h	PY04614	heat shock protein 60		x	x
h	PY01906	heat shock protein 83		x		x
h	PY00582	heat shock protein 90		x	x	x
h	PY07174	heat shock protein DnaJ homologue Pfj2		x
h	PY01224	heat shock protein DnaJ homologue Pfj4			x
h	PY01951	heat shock protein HslVU, ATPase subunit HslU, putative		x		x
h	PY06981	heat shock protein hsp70 homologue Pfhsp70-3		x		x	x	x
h	PY01030	HECT-domain, putative		x		x
h	PY02709	HECT-domain, putative		x	x	x	x	x
h	PY03686	HelD protein-related			x			x
	PY01901	Helicase conserved C-terminal domain, putative			x			x
	PY04197	Helicase conserved C-terminal domain, putative						x
h	PY04199	Helicase conserved C-terminal domain, putative			x	x
h	PY04868	Helicase conserved C-terminal domain, putative		x		x
h	PY06148	Helicase conserved C-terminal domain, putative		x	x	x	x	x
h	PY07254	Helicase conserved C-terminal domain, putative		x		x
h	PY04116	hepatocellular carcinoma-associated antigen 56A		x		x	x	x
h	PY00043	HesB-like domain, putative			x
h	PY02030	hexokinase		x		x
h	PY05184	high mobility group protein						x
h	PY07077	high mobility group protein			x		x	x
h	PY06325	high molecular weight rhoptry protein 3		x	x	x
h	PY01798	high molecular weight rhoptry protein 3-related					x	x
h	PY02027	histidine kinase DhkE		x	x	x
h	PY05489	histidine kinase DhkG		x		x
h	PY00496	histone 3			x			x
h	PY02679	histone acetyltransferase GCN5-related		x	x	x
h	PY03877	histone deacetylase		x		x		x
h	PY07179	Histone deacetylase family, putative		x
	PY06259	histone deacetylase/AcuC/AphA family protein, putative		x		x
h	PY05076	histone h2a			x			x
h	PY02616	histone H2B variant 1			x		x	x
h	PY01762	histone h3			x			x
h	PY05073	histone H3		x	x	x		x
h	PY01764	histone-binding protein n1/n2			x
h	PY05214	hMLH1 gene product-related		x		x
h	PY00164	homeobox-containing protein				x
h	PY00803	homeobox-containing protein		x		x
h	PY01374	homeobox-containing protein		x		x
h	PY01500	homeobox-containing protein		x		x
	PY01648	homeobox-containing protein		x		x
h	PY01869	homeobox-containing protein			x	x	x	x
h	PY02500	homeobox-containing protein		x	x	x	x	x
h	PY02901	homeobox-containing protein		x		x
	PY03325	homeobox-containing protein		x		x
h	PY04616	homeobox-containing protein		x		x
h	PY05189	homeobox-containing protein
h	PY05590	homeobox-containing protein		x		x
	PY05598	homeobox-containing protein				x
h	PY05853	homeobox-containing protein		x		x
	PY07048	homeobox-containing protein				x	x	x
h	PY07066	homeobox-containing protein		x		x
h	PY07227	homeobox-containing protein			x
h	PY07598	homeobox-containing protein
h	PY03441	Homo sapiens CGI-09 protein			x
h	PY02319	Homo sapiens CGI-128 protein		x		x
h	PY01026	Homo sapiens dJ191N21.1-related		x		x
h	PY05983	Homo sapiens dJ298J18.3					x	x
h	PY06507	Homo sapiens dJ324O17.1.2-related			x
h	PY01953	Homo sapiens dJ846D11.1, putative			x	x	x	x
h	PY04140	Homo sapiens GAJ, putative						x
h	PY03672	Homo sapiens HCOBP		x		x		x
h	PY04885	Homo sapiens HSKM-B					x	x
h	PY02511	Homo sapiens HSPC236, putative			x
h	PY04701	Homo sapiens HT019				x	x	x
h	PY01861	Homo sapiens KIAA0052 protein-related		x	x	x
h	PY01817	Homo sapiens KIAA0103 protein
h	PY06923	Homo sapiens KIAA0107-like protein
h	PY01867	Homo sapiens KIAA0718 protein				x
h	PY04281	Homo sapiens KIAA0851 protein, putative		x		x
h	PY03237	Homo sapiens KIAA0910 protein-related		x		x	x	x
h	PY00520	Homo sapiens KIAA0946 protein		x		x		x
h	PY03811	Homo sapiens KIAA1035 protein-related		x	x	x
h	PY00967	Homo sapiens KIAA1177 protein			x
h	PY02403	Homo sapiens KIAA1705 protein				x	x	x
h	PY03001	Homo sapiens KIAA1897 protein				x	x	x
	PY02150	Homo sapiens P3ECSL-related					x	x
h	PY05621	Homo sapiens RIKEN cDNA 1600015H11 gene-related		x	x	x
h	PY05519	Homo sapiens TGR-CL10C			x
h	PY02325	HORMA domain, putative		x		x
h	PY05217	Hsp90-related		x	x	x
h	PY05572	hydrolase, alpha/beta fold family, putative		x
h	PY01446	hydrolase, TatD family			x
h	PY01776	hydroxyacylglutathione hydrolase cytoplasmic		x		x
h	PY00003	hypothetical protein		x		x
h	PY00007	hypothetical protein		x		x
h	PY00023	hypothetical protein			x		x	x
h	PY00026	hypothetical protein		x		x
h	PY00028	hypothetical protein			x
h	PY00040	hypothetical protein		x	x	x		x
h	PY00047	hypothetical protein			x
	PY00059	hypothetical protein						x
h	PY00062	hypothetical protein						x
h	PY00065	hypothetical protein			x
h	PY00069	hypothetical protein		x		x
h	PY00070	hypothetical protein				x	x	x
h	PY00071	hypothetical protein				x
h	PY00072	hypothetical protein		x	x	x
h	PY00073	hypothetical protein		x		x
h	PY00082	hypothetical protein		x	x	x
	PY00083	hypothetical protein			x
h	PY00088	hypothetical protein					x	x
h	PY00092	hypothetical protein				x
h	PY00099	hypothetical protein		x	x	x
	PY00103	hypothetical protein		x	x
h	PY00106	hypothetical protein		x		x
h	PY00107	hypothetical protein			x
h	PY00110	hypothetical protein		x		x
h	PY00112	hypothetical protein			x
h	PY00117	hypothetical protein		x		x
h	PY00118	hypothetical protein		x	x	x
h	PY00121	hypothetical protein		x	x	x
h	PY00124	hypothetical protein		x		x
h	PY00128	hypothetical protein				x
h	PY00133	hypothetical protein		x		x
h	PY00136	hypothetical protein		x
h	PY00138	hypothetical protein		x		x		x
h	PY00140	hypothetical protein		x	x	x
h	PY00143	hypothetical protein		x
h	PY00153	hypothetical protein				x		x
h	PY00157	hypothetical protein			x
	PY00159	hypothetical protein		x		x
	PY00167	hypothetical protein						x
h	PY00168	hypothetical protein		x	x	x
h	PY00178	hypothetical protein		x
	PY00180	hypothetical protein
h	PY00181	hypothetical protein		x		x
	PY00182	hypothetical protein					x	x
h	PY00187	hypothetical protein		x		x
h	PY00190	hypothetical protein			x
h	PY00192	hypothetical protein			x
h	PY00193	hypothetical protein			x
h	PY00195	hypothetical protein		x		x
h	PY00197	hypothetical protein			x
h	PY00202	hypothetical protein				x
h	PY00204	hypothetical protein					x	x
h	PY00210	hypothetical protein			x
h	PY00218	hypothetical protein			x
h	PY00219	hypothetical protein		x		x
h	PY00232	hypothetical protein		x	x	x
	PY00234	hypothetical protein		x	x	x	x	x
h	PY00242	hypothetical protein			x
h	PY00243	hypothetical protein			x
h	PY00251	hypothetical protein			x
h	PY00254	hypothetical protein			x
h	PY00259	hypothetical protein		x
h	PY00262	hypothetical protein			x
h	PY00263	hypothetical protein					x
h	PY00271	hypothetical protein			x
h	PY00272	hypothetical protein					x
h	PY00275	hypothetical protein		x		x
	PY00289	hypothetical protein		x	x	x
h	PY00290	hypothetical protein		x	x	x
h	PY00317	hypothetical protein						x
h	PY00322	hypothetical protein					x
h	PY00323	hypothetical protein					x	x
h	PY00324	hypothetical protein		x		x
	PY00329	hypothetical protein			x
h	PY00331	hypothetical protein		x		x
h	PY00333	hypothetical protein		x	x	x		x
h	PY00335	hypothetical protein		x		x
h	PY00336	hypothetical protein			x
h	PY00338	hypothetical protein		x		x
	PY00339	hypothetical protein		x
h	PY00340	hypothetical protein		x		x
h	PY00343	hypothetical protein		x	x	x
h	PY00354	hypothetical protein				x	x	x
h	PY00355	hypothetical protein		x		x
h	PY00356	hypothetical protein			x			x
h	PY00358	hypothetical protein		x		x
h	PY00359	hypothetical protein				x
h	PY00364	hypothetical protein
h	PY00365	hypothetical protein		x		x
	PY00369	hypothetical protein						x
	PY00372	hypothetical protein					x	x
	PY00379	hypothetical protein			x		x	x
h	PY00380	hypothetical protein			x
h	PY00388	hypothetical protein						x
h	PY00396	hypothetical protein			x			x
h	PY00401	hypothetical protein						x
h	PY00404	hypothetical protein			x
h	PY00407	hypothetical protein		x
h	PY00410	hypothetical protein					x	x
h	PY00419	hypothetical protein						x
h	PY00426	hypothetical protein		x	x	x		x
h	PY00431	hypothetical protein						x
h	PY00434	hypothetical protein						x
	PY00437	hypothetical protein					x	x
	PY00440	hypothetical protein						x
h	PY00441	hypothetical protein		x		x		x
h	PY00442	hypothetical protein		x		x
	PY00443	hypothetical protein		x		x	x
h	PY00445	hypothetical protein		x		x	x	x
h	PY00450	hypothetical protein		x		x		x
	PY00453	hypothetical protein					x	x
h	PY00455	hypothetical protein		x		x	x	x
h	PY00457	hypothetical protein			x
h	PY00458	hypothetical protein		x	x	x		x
h	PY00464	hypothetical protein			x
h	PY00472	hypothetical protein		x		x
h	PY00477	hypothetical protein			x		x	x
h	PY00478	hypothetical protein			x
	PY00483	hypothetical protein			x
h	PY00506	hypothetical protein		x		x
h	PY00507	hypothetical protein					x	x
	PY00510	hypothetical protein					x	x
h	PY00516	hypothetical protein			x			x
h	PY00518	hypothetical protein		x
h	PY00519	hypothetical protein			x		x	x
h	PY00530	hypothetical protein					x	x
h	PY00531	hypothetical protein			x		x	x
h	PY00532	hypothetical protein
	PY00534	hypothetical protein			x
h	PY00538	hypothetical protein		x
	PY00558	hypothetical protein		x	x	x
h	PY00561	hypothetical protein		x		x
h	PY00564	hypothetical protein						x
h	PY00567	hypothetical protein			x		x	x
h	PY00581	hypothetical protein		x		x
h	PY00586	hypothetical protein			x
h	PY00587	hypothetical protein		x		x
	PY00588	hypothetical protein		x		x	x	x
h	PY00591	hypothetical protein		x		x
h	PY00593	hypothetical protein		x		x
h	PY00594	hypothetical protein					x	x
h	PY00596	hypothetical protein		x
h	PY00597	hypothetical protein		x		x
h	PY00603	hypothetical protein			x
h	PY00613	hypothetical protein		x
h	PY00615	hypothetical protein		x		x
h	PY00619	hypothetical protein		x		x
	PY00620	hypothetical protein		x		x
h	PY00621	hypothetical protein			x
h	PY00623	hypothetical protein
h	PY00627	hypothetical protein			x
h	PY00628	hypothetical protein		x	x	x
h	PY00633	hypothetical protein
h	PY00639	hypothetical protein		x		x
	PY00645	hypothetical protein			x		x	x
h	PY00646	hypothetical protein		x		x
	PY00664	hypothetical protein			x
h	PY00666	hypothetical protein
h	PY00668	hypothetical protein				x
h	PY00671	hypothetical protein				x
h	PY00673	hypothetical protein		x		x
h	PY00674	hypothetical protein		x		x
h	PY00677	hypothetical protein				x
h	PY00678	hypothetical protein		x
h	PY00679	hypothetical protein
h	PY00681	hypothetical protein			x
h	PY00686	hypothetical protein		x		x
h	PY00692	hypothetical protein						x
h	PY00694	hypothetical protein		x		x
h	PY00699	hypothetical protein		x		x
h	PY00700	hypothetical protein			x
h	PY00702	hypothetical protein			x		x	x
h	PY00704	hypothetical protein		x		x
	PY00709	hypothetical protein					x	x
h	PY00710	hypothetical protein			x
h	PY00716	hypothetical protein			x
h	PY00722	hypothetical protein		x		x		x
h	PY00727	hypothetical protein			x
h	PY00732	hypothetical protein		x		x
h	PY00734	hypothetical protein						x
h	PY00744	hypothetical protein		x	x	x
h	PY00745	hypothetical protein		x		x
h	PY00748	hypothetical protein		x		x
h	PY00757	hypothetical protein		x		x
h	PY00758	hypothetical protein		x		x
h	PY00763	hypothetical protein			x
h	PY00782	hypothetical protein		x		x
h	PY00794	hypothetical protein		x		x
h	PY00801	hypothetical protein				x		x
	PY00807	hypothetical protein			x		x	x
h	PY00811	hypothetical protein		x		x
h	PY00816	hypothetical protein			x
h	PY00824	hypothetical protein			x
h	PY00826	hypothetical protein		x		x
h	PY00827	hypothetical protein			x
	PY00829	hypothetical protein			x
h	PY00833	hypothetical protein		x
h	PY00836	hypothetical protein		x		x
	PY00841	hypothetical protein		x		x
h	PY00854	hypothetical protein		x		x
h	PY00857	hypothetical protein			x
h	PY00859	hypothetical protein			x
h	PY00860	hypothetical protein			x
h	PY00872	hypothetical protein		x
h	PY00873	hypothetical protein		x
h	PY00880	hypothetical protein			x
	PY00885	hypothetical protein			x
	PY00886	hypothetical protein			x
h	PY00890	hypothetical protein		x		x	x	x
h	PY00892	hypothetical protein				x
	PY00893	hypothetical protein			x
h	PY00894	hypothetical protein			x	x
	PY00895	hypothetical protein					x	x
h	PY00896	hypothetical protein				x
h	PY00910	hypothetical protein			x
h	PY00918	hypothetical protein		x		x
h	PY00928	hypothetical protein			x
h	PY00930	hypothetical protein		x	x	x	x	x
h	PY00931	hypothetical protein					x	x
h	PY00933	hypothetical protein			x
	PY00936	hypothetical protein			x
h	PY00941	hypothetical protein		x	x	x
h	PY00942	hypothetical protein			x
h	PY00946	hypothetical protein			x
h	PY00948	hypothetical protein			x
h	PY00953	hypothetical protein			x
h	PY00959	hypothetical protein			x	x
	PY00966	hypothetical protein					x	x
	PY00985	hypothetical protein					x	x
h	PY00986	hypothetical protein			x
	PY00987	hypothetical protein			x
	PY00999	hypothetical protein			x
h	PY01012	hypothetical protein			x
	PY01015	hypothetical protein		x
	PY01018	hypothetical protein		x		x
h	PY01022	hypothetical protein			x
	PY01025	hypothetical protein			x
	PY01033	hypothetical protein			x
h	PY01034	hypothetical protein		x		x
	PY01036	hypothetical protein			x
h	PY01046	hypothetical protein				x
h	PY01047	hypothetical protein		x
h	PY01049	hypothetical protein
h	PY01061	hypothetical protein		x		x
h	PY01063	hypothetical protein		x		x
h	PY01065	hypothetical protein				x
h	PY01066	hypothetical protein
h	PY01067	hypothetical protein				x
h	PY01069	hypothetical protein			x
h	PY01073	hypothetical protein			x
h	PY01083	hypothetical protein			x
h	PY01086	hypothetical protein			x
h	PY01089	hypothetical protein			x
h	PY01094	hypothetical protein		x	x	x
h	PY01098	hypothetical protein		x		x
h	PY01105	hypothetical protein			x
h	PY01106	hypothetical protein		x	x	x
h	PY01109	hypothetical protein		x		x
h	PY01112	hypothetical protein		x		x
h	PY01113	hypothetical protein		x		x		x
h	PY01124	hypothetical protein			x
h	PY01125	hypothetical protein			x		x	x
	PY01126	hypothetical protein					x	x
h	PY01127	hypothetical protein			x
h	PY01129	hypothetical protein			x
h	PY01134	hypothetical protein		x	x	x		x
h	PY01136	hypothetical protein		x
h	PY01137	hypothetical protein		x	x	x
	PY01139	hypothetical protein			x
h	PY01146	hypothetical protein			x
h	PY01149	hypothetical protein		x	x	x
h	PY01154	hypothetical protein
h	PY01166	hypothetical protein		x		x
h	PY01173	hypothetical protein				x
h	PY01179	hypothetical protein			x
h	PY01181	hypothetical protein			x
h	PY01193	hypothetical protein			x
h	PY01194	hypothetical protein		x		x
h	PY01195	hypothetical protein					x	x
h	PY01201	hypothetical protein		x		x
h	PY01203	hypothetical protein
h	PY01205	hypothetical protein		x	x
h	PY01207	hypothetical protein					x	x
h	PY01210	hypothetical protein			x		x	x
h	PY01223	hypothetical protein				x
h	PY01225	hypothetical protein		x	x	x
h	PY01234	hypothetical protein		x	x	x
h	PY01244	hypothetical protein			x
h	PY01250	hypothetical protein		x		x
h	PY01254	hypothetical protein		x		x
h	PY01257	hypothetical protein			x
h	PY01263	hypothetical protein						x
h	PY01265	hypothetical protein		x		x
h	PY01270	hypothetical protein				x
h	PY01273	hypothetical protein		x	x	x
	PY01274	hypothetical protein			x
	PY01276	hypothetical protein			x
h	PY01277	hypothetical protein			x
h	PY01280	hypothetical protein		x		x
h	PY01281	hypothetical protein				x
h	PY01283	hypothetical protein			x
h	PY01290	hypothetical protein				x
h	PY01295	hypothetical protein		x		x
h	PY01315	hypothetical protein					x	x
h	PY01317	hypothetical protein		x		x
h	PY01320	hypothetical protein		x		x
h	PY01322	hypothetical protein		x		x
	PY01323	hypothetical protein			x
h	PY01324	hypothetical protein			x
h	PY01325	hypothetical protein			x
h	PY01327	hypothetical protein			x
h	PY01328	hypothetical protein		x	x	x
h	PY01329	hypothetical protein		x		x
h	PY01330	hypothetical protein		x	x	x
h	PY01335	hypothetical protein		x		x
h	PY01338	hypothetical protein		x	x	x
h	PY01343	hypothetical protein		x	x	x		x
	PY01344	hypothetical protein			x
h	PY01345	hypothetical protein		x		x
h	PY01347	hypothetical protein						x
h	PY01351	hypothetical protein		x		x
h	PY01355	hypothetical protein		x		x	x	x
h	PY01357	hypothetical protein		x	x	x
h	PY01359	hypothetical protein		x		x
h	PY01360	hypothetical protein		x		x
h	PY01361	hypothetical protein		x		x
h	PY01362	hypothetical protein		x	x	x
h	PY01371	hypothetical protein		x
h	PY01373	hypothetical protein		x		x
h	PY01375	hypothetical protein
h	PY01377	hypothetical protein		x	x	x
	PY01382	hypothetical protein			x
h	PY01385	hypothetical protein					x	x
h	PY01387	hypothetical protein			x
h	PY01388	hypothetical protein			x
h	PY01389	hypothetical protein		x		x
	PY01392	hypothetical protein			x
h	PY01402	hypothetical protein		x		x		x
h	PY01407	hypothetical protein		x		x
	PY01410	hypothetical protein				x		x
	PY01413	hypothetical protein			x		x	x
	PY01414	hypothetical protein			x
h	PY01427	hypothetical protein					x	x
h	PY01430	hypothetical protein						x
h	PY01432	hypothetical protein		x	x	x
	PY01434	hypothetical protein		x	x	x		x
	PY01435	hypothetical protein		x		x
	PY01436	hypothetical protein			x
h	PY01437	hypothetical protein
h	PY01439	hypothetical protein		x	x	x	x	x
h	PY01445	hypothetical protein			x
h	PY01448	hypothetical protein		x		x
h	PY01450	hypothetical protein		x		x	x	x
	PY01458	hypothetical protein			x
h	PY01463	hypothetical protein			x
h	PY01465	hypothetical protein
h	PY01472	hypothetical protein		x		x
h	PY01474	hypothetical protein		x		x	x	x
h	PY01475	hypothetical protein			x
h	PY01478	hypothetical protein			x
h	PY01479	hypothetical protein		x	x	x
h	PY01487	hypothetical protein			x
h	PY01490	hypothetical protein		x		x
h	PY01494	hypothetical protein			x		x	x
	PY01497	hypothetical protein					x
h	PY01503	hypothetical protein			x
h	PY01504	hypothetical protein			x		x	x
h	PY01509	hypothetical protein				x
h	PY01521	hypothetical protein			x		x	x
h	PY01523	hypothetical protein				x
h	PY01531	hypothetical protein		x		x
h	PY01532	hypothetical protein		x		x
h	PY01537	hypothetical protein		x		x
h	PY01539	hypothetical protein				x
h	PY01551	hypothetical protein			x
h	PY01552	hypothetical protein		x		x
h	PY01559	hypothetical protein			x
h	PY01560	hypothetical protein
h	PY01563	hypothetical protein		x	x	x
h	PY01568	hypothetical protein			x
h	PY01573	hypothetical protein		x	x	x
	PY01575	hypothetical protein			x
h	PY01583	hypothetical protein		x		x	x	x
h	PY01584	hypothetical protein			x
h	PY01589	hypothetical protein			x
	PY01592	hypothetical protein					x	x
h	PY01612	hypothetical protein			x
h	PY01616	hypothetical protein		x		x
h	PY01620	hypothetical protein		x	x	x
h	PY01624	hypothetical protein		x
	PY01629	hypothetical protein		x
h	PY01631	hypothetical protein		x
h	PY01634	hypothetical protein					x	x
h	PY01638	hypothetical protein		x		x	x	x
h	PY01639	hypothetical protein			x
	PY01642	hypothetical protein			x
h	PY01643	hypothetical protein			x
h	PY01645	hypothetical protein					x
h	PY01646	hypothetical protein			x
	PY01650	hypothetical protein		x		x
h	PY01665	hypothetical protein			x
h	PY01666	hypothetical protein		x		x		x
h	PY01680	hypothetical protein			x
h	PY01681	hypothetical protein		x	x	x
	PY01686	hypothetical protein			x
	PY01687	hypothetical protein			x
	PY01700	hypothetical protein			x
h	PY01704	hypothetical protein		x		x
h	PY01709	hypothetical protein		x		x
	PY01710	hypothetical protein			x
h	PY01712	hypothetical protein		x	x	x
h	PY01714	hypothetical protein			x
h	PY01717	hypothetical protein		x	x	x
h	PY01718	hypothetical protein			x
h	PY01725	hypothetical protein		x		x
h	PY01727	hypothetical protein			x
h	PY01728	hypothetical protein		x		x
h	PY01730	hypothetical protein				x
h	PY01731	hypothetical protein			x
h	PY01732	hypothetical protein		x
h	PY01742	hypothetical protein		x		x
h	PY01743	hypothetical protein		x		x
h	PY01749	hypothetical protein			x
	PY01751	hypothetical protein			x
h	PY01752	hypothetical protein			x
	PY01753	hypothetical protein			x
h	PY01759	hypothetical protein		x	x	x
h	PY01760	hypothetical protein			x
h	PY01761	hypothetical protein		x		x
	PY01766	hypothetical protein			x
	PY01768	hypothetical protein			x
	PY01770	hypothetical protein					x	x
h	PY01790	hypothetical protein			x
h	PY01796	hypothetical protein		x		x
h	PY01801	hypothetical protein		x
h	PY01806	hypothetical protein		x		x
h	PY01809	hypothetical protein			x
h	PY01811	hypothetical protein			x
h	PY01813	hypothetical protein		x		x
	PY01819	hypothetical protein			x
h	PY01820	hypothetical protein			x
h	PY01822	hypothetical protein			x
h	PY01831	hypothetical protein			x
	PY01836	hypothetical protein					x
	PY01843	hypothetical protein			x
h	PY01845	hypothetical protein		x		x
h	PY01846	hypothetical protein				x
h	PY01858	hypothetical protein			x
h	PY01860	hypothetical protein
h	PY01862	hypothetical protein
h	PY01863	hypothetical protein		x	x	x
h	PY01880	hypothetical protein			x
h	PY01888	hypothetical protein			x
	PY01889	hypothetical protein
h	PY01892	hypothetical protein			x
h	PY01897	hypothetical protein				x		x
	PY01900	hypothetical protein		x		x
h	PY01910	hypothetical protein		x		x
h	PY01911	hypothetical protein		x
h	PY01912	hypothetical protein		x	x	x
h	PY01918	hypothetical protein					x	x
h	PY01922	hypothetical protein				x
h	PY01923	hypothetical protein		x
h	PY01924	hypothetical protein			x
h	PY01926	hypothetical protein			x
h	PY01929	hypothetical protein			x
	PY01932	hypothetical protein		x		x
h	PY01935	hypothetical protein
h	PY01937	hypothetical protein		x		x
h	PY01942	hypothetical protein		x		x
h	PY01943	hypothetical protein			x
h	PY01947	hypothetical protein		x
h	PY01949	hypothetical protein		x
h	PY01954	hypothetical protein		x		x
h	PY01957	hypothetical protein		x	x	x
	PY01958	hypothetical protein			x
h	PY01960	hypothetical protein		x		x
	PY01969	hypothetical protein				x
h	PY01970	hypothetical protein			x
	PY01972	hypothetical protein			x			x
h	PY01983	hypothetical protein		x		x
h	PY01984	hypothetical protein		x			x	x
h	PY01992	hypothetical protein				x
h	PY01993	hypothetical protein		x
	PY01995	hypothetical protein		x	x	x
h	PY01996	hypothetical protein		x		x	x	x
h	PY01997	hypothetical protein			x
h	PY01999	hypothetical protein		x		x
h	PY02006	hypothetical protein		x		x
h	PY02013	hypothetical protein		x
h	PY02019	hypothetical protein		x	x	x
h	PY02020	hypothetical protein			x
h	PY02023	hypothetical protein
h	PY02025	hypothetical protein		x		x
h	PY02026	hypothetical protein
h	PY02029	hypothetical protein		x		x
h	PY02031	hypothetical protein		x	x
	PY02041	hypothetical protein		x		x
h	PY02045	hypothetical protein			x
h	PY02050	hypothetical protein		x	x	x
h	PY02051	hypothetical protein		x		x
h	PY02052	hypothetical protein			x	x
h	PY02057	hypothetical protein		x	x
	PY02058	hypothetical protein		x		x
	PY02068	hypothetical protein
h	PY02069	hypothetical protein		x		x
h	PY02072	hypothetical protein				x
	PY02077	hypothetical protein			x
h	PY02078	hypothetical protein				x
h	PY02079	hypothetical protein		x	x	x
h	PY02081	hypothetical protein		x
h	PY02083	hypothetical protein		x
h	PY02088	hypothetical protein		x
h	PY02093	hypothetical protein		x		x
h	PY02095	hypothetical protein		x		x
h	PY02097	hypothetical protein				x
h	PY02098	hypothetical protein		x		x
h	PY02103	hypothetical protein
h	PY02111	hypothetical protein		x		x
h	PY02120	hypothetical protein		x		x
h	PY02121	hypothetical protein						x
	PY02122	hypothetical protein			x
h	PY02123	hypothetical protein			x
h	PY02129	hypothetical protein		x	x	x
	PY02135	hypothetical protein		x	x	x
h	PY02136	hypothetical protein		x
	PY02139	hypothetical protein			x
	PY02141	hypothetical protein					x	x
	PY02143	hypothetical protein			x
h	PY02146	hypothetical protein			x
h	PY02153	hypothetical protein		x		x
h	PY02154	hypothetical protein			x
	PY02156	hypothetical protein			x
h	PY02157	hypothetical protein		x		x	x	x
h	PY02161	hypothetical protein			x	x		x
h	PY02166	hypothetical protein			x
h	PY02168	hypothetical protein		x		x
h	PY02171	hypothetical protein				x
h	PY02180	hypothetical protein		x	x	x
h	PY02186	hypothetical protein		x		x
h	PY02187	hypothetical protein
h	PY02196	hypothetical protein		x		x
h	PY02197	hypothetical protein		x		x	x
h	PY02199	hypothetical protein					x	x
h	PY02200	hypothetical protein					x	x
h	PY02202	hypothetical protein		x		x
h	PY02205	hypothetical protein					x	x
h	PY02207	hypothetical protein		x		x
h	PY02214	hypothetical protein			x
	PY02215	hypothetical protein		x
h	PY02216	hypothetical protein
h	PY02222	hypothetical protein		x		x
h	PY02228	hypothetical protein			x		x	x
	PY02231	hypothetical protein			x
h	PY02234	hypothetical protein		x		x
h	PY02235	hypothetical protein		x		x
h	PY02237	hypothetical protein		x		x
h	PY02243	hypothetical protein
	PY02244	hypothetical protein			x
	PY02246	hypothetical protein			x
	PY02247	hypothetical protein		x
h	PY02261	hypothetical protein			x
h	PY02262	hypothetical protein			x
	PY02264	hypothetical protein			x
h	PY02265	hypothetical protein			x		x	x
h	PY02268	hypothetical protein		x		x
h	PY02269	hypothetical protein			x		x
h	PY02271	hypothetical protein				x
h	PY02272	hypothetical protein		x		x
h	PY02282	hypothetical protein		x		x
h	PY02283	hypothetical protein
h	PY02285	hypothetical protein		x		x
h	PY02288	hypothetical protein		x	x	x
h	PY02295	hypothetical protein		x
h	PY02296	hypothetical protein		x		x
h	PY02301	hypothetical protein		x	x	x
h	PY02307	hypothetical protein				x
h	PY02308	hypothetical protein
[truncated: 2,455 more rows]
